# Supplementary material for: What do we actually know about the biomechanics of pregnancy and labour? A systematic scoping review
Source: PLoS One. 2025 Dec 1;20(12):e0337595. doi: 10.1371/journal.pone.0337595 (PMC12668629; doi:10.1371/journal.pone.0337595)
Supplement: S1 Table — The full dataset charted during the review, including author(s), year, country, study design, participant characteristics, methods, outcomes, and key findings. (XLSX) [file pone.0337595.s001.xlsx]

## Sheet: Table 1_Pregnancy
	Author(s)	Year of publication	Country	Aim of study	Type of study	Study population and sample size	Method(s) used	Type of assessment	Description of assessment	Type of data/variables analysed/presented in the paper	Key findings	Limitations (if any) as described by the author(s)	Comments
1	Moore, K., et al.	1990	Canada	To monitor the postural changes of the back that occur during pregnancy and after delivery and to identify whether these postural changes are related to the reported occurrence of low-back pain	Observational: Longitudinal follow-up study	n=25 Pregnant females. No previous history of low back pain, except those instances associated with previous pregnancies tested monthly from the beginning of 2nd trimester until term and then once 2 months post-partum	Postural data: External markers placed on the spine. Lateral trunk photographs digitised to extract spinal curves; Measurements: lumbar and kyphotic curvature, line of gravity (via torque platform); Pain assessment: Validated low-back pain diary recorded 4 times/day over 5 days post-visit (antenatal only)	Postural analysis	Participants stood barefoot on a torque platform while the position of the line of gravity stabilised. A lateral photograph of the trunk was taken and later digitised to calculate lumbar and kyphotic angles. Participants also completed a five-day diary rating low-back pain four times daily. Data were averaged across three gestational intervals: 16–24, 25–33, and 34–42 weeks	Lordotic curvature (°), kyphotic curvature (°), line of gravity (cm relative to heel), low-back pain (VAS, four times daily), correlation between posture and pain, individual variation in lordotic response	Changes in spinal curvature varied considerably between individuals. No significant changes in kyphotic curvature or gravity line position throughout pregnancy. From the 1st to 2nd assessment, 56% of females had reduced lumbar curvature and 16% had increased. Between the 2nd and 3rd assessments, 28% showed a decrease and 44% an increase in lumbar curvature. From the 3rd assessment to post-partum,…	The authors acknowledge the small sample size and individual variability, Large measurement error relative to the variable changes (e.g. 2.2° lordosis error)	30 pregnant females recruited; data from 25 females analysed (due to withdrawal, preterm delivery, and scoliosis). post-partum data are outside the scope of this review
2	Paul, J. A., et al	1996	The Netherlands	To estimate the combined effect on hip joint moment of changes in segment mass, trunk Centre of Mass (CoM), and working posture during pregnancy.	Observational: Longitudinal follow-up study	n=16 Pregnant females; mean age 30.4 (2.9) years; height 171.9 (5.2) cm Measured monthly between weeks 14 and 37 of pregnancy	2D photographic posture recording; 2D static modelling for estimation of hip joint moment; Body mass using a calibrated bascule	Postural analysis	A standardised assembly task: Participants had to wind screw bolts onto a screw thread in front of them 45cm from the table edge, 9cm above the table surface, and 14cm under elbow height; they were to have a symmetrical posture and wind the screw bolts with both hands whilst looking at their hands	Forearm angle, upper arm angle, trunk angle, hip joint moments, mean estimated load increase in segment mass, trunk Centre of Mass (CoM)	0.38 (0.18) kg increase in total body mass per week of pregnancy. The collective mass of the trunk, the neck and the head increased 8.8 (2.8) kg between 10 and 40 weeks of pregnancy whilst arm mass hardly changed. Between 10 and 40 weeks of pregnancy, trunk flexion increased 11 (6)°, as did upper arm elevation by 5 (6)°. Reactive moments at the hip joints increased by 52 (24)Nm; the load at 40 we…	Segment volume equations were based on non-pregnant populations; Pregnancy-related changes may conflict with biomechanical model assumptions (e.g. abdominal pressure, mass distribution); Accurate assessment of trunk mass and centre of mass shifts during pregnancy is difficult	No specifics on the equipment used- no mention of company for the 2D Motion Analysis "Usually, measuring occasions did not occur exactly at 10, 20, 30 and 40 weeks of pregnancy. Therefore estimated values at these points of time were obtained by interpolation and extrapolation from the values acquired at the measuring occasions"
3	Lee, Y.H., et al.	1999	Taiwan	To examine the effect of seated workstation design parameters on pregnant subjects, this study examined their posture adaptations to various Sloping Chairs (SC) and Table-Chair-Vertical-Distance (TCVD) as compared to non-pregnant subjects	Observational: Cross-sectional comparative study	n=10 n=5 pregnant females; mean age 29.2 (5.1) years, height 159.9 (6.8) cm, weight 61.6 (7.6) kg, mean stage of pregnancy 31.8 (6.8) weeks n=5 Control Group (CG): non-pregnant females; mean age 25.4 (3.0) years, height 166.9 (1.4) cm, weight 54.3 (2.1)	Video camera (NEC T1-23A CCD), placed at right angles to the subject's sagittal plane, 8m away. Working postures recorded every 30s for the last 10 min of the 50 min session; Motion capture system (ExpertVision, Vp110) - markers placed on the head, trunk, arms legs and pelvis; Subjective discomfort ratings were collected on a 15-point scale	Postural analysis	Sit in the arranged set up/workstation for 50 min whilst engaging in personal reading and writing work. 2 different set ups: Sloping Chairs (SC) [0°, 10°, and 20°] and Table-Chair-Vertical-Distance (TCVD) [30 and 15 cm]	Neck flexion angle, Upper-arm flexion angle, Trunk flexion angle, Pelvic inclination angle, Thigh angle, Trunk—Thigh angle, Trunk-pelvis angle; Subjective discomfort scores (RPE scale); Comparisons across pregnancy status and workstation condition (SC and TCVD)	Significant individual differences were found for all joint angles. Pregnancy had a significant blocking effect on upper-arm, trunk, and thigh angles. SC significantly affected trunk, pelvis, trunk–thigh, and thigh angles, while TCVD significantly influenced upper-arm and trunk angles. A significant interaction between SC and TCVD was observed for upper-arm flexion. Compared to CG, pregnant parti…	The small sample size and inclusion of only 3rd-trimester pregnant participants limit the generalisability of the findings
4	Lou, S.Z., et al.	2001	Taiwan	To determine the biomechanics of rising from a chair throughout different stages of pregnancy	Observational: Longitudinal follow-up study	n=24 Pregnant females without musculoskeletal disease, divided into 3 groups: Group 1 [FP]: 8-16 weeks of gestation; 29.3 (3.9) years, 156.7 (2.1) cm, 51.3 (3.8) kg Group 2 [SP]: 18-26 weeks of gestation; 31.9 (1.8) years, 158.9 (4.0) cm, 58.1 (3.7) kg Group 3 [TP]: 28-37 weeks of gestation; 29.4 (1.9) years, 157.4 (3.2) cm, 66.8 (6.3) kg	6 camera ExpertVision motion system (Motion Analysis, Santa Rosa, CA, USA), 60 Hz. Markers placed on feet, lower limbs and trunk; 1 Kistler force-plate (Type 9281B, Kistler Instrument, Winterhur, Switzerland), 1000Hz.	Kinematic analysis Kinetic analysis	Participants were observed rising from four different heights using a height-adjustable chair, corresponding to 115%, 100%, 80% and 65% of knee-heel height at preferred speed without the use of arm rests	Timing data, ankle, knee and hip sagittal plane joint angles, angular velocity and acceleration, resultant forces, and ankle, knee and hip joint moments	Total duration for the rising maneuver in FP was similar for all chair heights. Pregnant females in SP and TP increased task duration as chair height decreased and required more time than FP group for all chair heights. Hip, knee and ankle Range of Motion (RoM) increased as chair height decreased for all groups. Maximum hip flexion angle was largest for the FP group when rising from the lowest ch…	Small sample size. Authors recommend a larger sample and more biomechanical parameters in future studies
5	Gilleard, W., et al.	2002	Australia	To investigate the effects of pregnancy on the kinematics of the trunk segments during seated and standing forward flexion, side-to-side flexion and seated axial rotation. The effect of pregnancy on the Medio-lateral (ML) width of the Base of Support (BoS) adopted for these tasks was also investigated	Observational: Longitudinal follow-up study with non-pregnant CG	n=21 n=9 primiparous and multiparous females (aged 28-40) - tested at <18 weeks (1), 24 weeks (2), 32 weeks (3), 38 weeks (4) gestation and at 8 weeks post=partum (5) n=12 CG: non-pregnant females (aged 21-35) - tested initially (1) then after 16 weeks (2) and 32 weeks (3)	Expert Vision Motion Analysis System (Eva HiRes 5.00, Motion Analysis Corporation, Santa Rosa, California, USA) with 8 8mm video cameras - 9 markers placed on trunk, spine and ankles.	Kinematic analysis	Two trials of seated and standing stylized anatomical trunk movements at own preferred speed. Seated & standing forward flexion: Reach to the floor, then lift arms up, gaze up; stand with straight knees. Repeat. Side-to-Side Flexion: Touch the floor on each side, keep head aligned with shoulders. Stay upright, avoid spine flexion. Repeat. Seated Axial Rotation: Twist to each side, look over the s…	ML width of the BoS, angular displacement of the thoracic and pelvic segments during motion, thoracolumbar spine RoM	In early pregnancy, thoracic and pelvic segment displacement, and thoracolumbar RoM were similar to CG subjects. The effect of pregnancy on trunk RoM varied through pregnancy. Maternal thoracic and pelvic displacements decreased compared to CG when seated; mothers had wider BoS in standing. At session 4, maternal thoracic displacement and spine RoM were less, and BoS width increased during pregna…	Small sample size and large variability in some variables may have led to Type II errors. High intrasubject variability reduced repeatability, especially in pelvic segment displacement	Same population as Gilleard et al. 2002, 2008, 2013 (n=9 pregnant females)
6	Gilleard, W.L., et al.	2002	Australia	To investigate the postural alignment of the upper body in the sagittal plane during sitting and standing postures as pregnancy progressed and then in the post-partum period	Observational: Longitudinal follow-up study with non-pregnant CG	n=21 n=9 primiparous and multiparous females; age range 28-40 years, height 154-172.5cm, post-partum mass 51-81kg - tested at <18 weeks (1), 24 weeks (2), 32 weeks (3), 38 weeks (4) gestation and at 8 weeks post-partum(5) n=12 CG: non-pregnant females (aged 21-35 years, height 160-176.5cm, weight 52-75.5kg) - tested initially (1) then after 16 weeks (2) and 32 weeks (3)	Expert Vision™ motion analysis system with 8 8mm video cameras - Markers placed on head, trunk pelvis, and lower limb (R); Height-adjustable chair	Postural analysis	Participants were clothed in closely fitted underwear; Standing task- stand in a comfortable, relaxed stance, with arms at the sides and eyes directed forward to an eye-level marker; Seated task- seated on a height-adjusted stool in an upright posture, with arms at the sides and eyes directed forward to an eye-level marker. Seat height was set to 110% of the fibular head-to-floor distance whilst …	Postural alignment in the sagittal plane when standing and sitting. Pelvic and thoracic alignment was calculated in relation to the laboratory co-ordinate system. Relative alignment of the pelvic and thoracic segments (thoracolumbar) and the head and thoracic segments (cervicothoracic), hip joint position	No significant effect of pregnancy on the upper body postural alignment in the sagittal plane during sitting and standing, but a tendency for a flatter spinal curve in sitting as pregnancy progressed. Individuals may also vary postural response as pregnancy progresses. Post-partum, in standing, the pelvic segment had a smaller anterior orientation, and the thoracolumbar spine was less extended, i…	Small sample size reduced statistical power. Poor repeatability in seated postural measures may have masked systematic changes. Possible unmeasured pre-pregnancy postural differences between groups	Data for 2 maternal subjects were missing because of late entry for 1 subject (first test at 24wk of gestation) and because of early delivery (at 38wk of gestation) for another subject. Linear interpolation on the remaining 3 pregnancy test session data points was used to predict missing data. These data represented 5.6% of the total maternal data set for each variable. Same population as Gillear…
7	Lymbery, J.K and Gilleard, W.	2005	Australia	To investigate temporospatial and ground reaction force (GRF) variables in the stance phase of walking during late pregnancy	Observational: Longitudinal follow-up study	n=13 Pregnant females (primiparous and multiparous): Age 27.8 (1.2) years, height range 156-178.5 cm, 61.5-92kg at 38 weeks gestation, post-partum mass 53-81kg Participants tested at 38 weeks’ gestation and 8 weeks post-partim (vaginal delivery)	8 camera Expert Vision System motion-analysis system (EVa HiRes 4.0; Motion Analysis Corp, Santa Rosa, California), 60Hz - Markers placed on ankles and feet A force plate (Kistler 9281; Kistler Instrumente AG, Winterthur, Switzerland), 960Hz	Kinetic analysis	Subjects wore firmly fitting underwear or two piece swimsuit. Standing: subjects stood on the force plate with lateral borders of the feet aligned with and adjacent to the long edges of the force platform. Walking: Subjects walked at a self determined speed for 4 successful trials in which the subjects naturally and consistently contacted the force platform with the R foot while looking at an eye…	Step length, velocity, stance time, step width, % of stance spent in double support, vertical, ML, and Anterior-Posterior (AP) GRF, calculated as a % of body weight, position of the Centre of Pressure (CoP), foot orientation	In late pregnancy, there was a significant increase in mean step width of 2.5cm compared with after birth. Velocity, step length, stance time, percentage of stance spent in double support, and foot orientation were not significantly different between late pregnancy and after birth. No significant differences in vertical and AP GRFs. In late pregnancy, the initial medial peak ML CoP was significan…	Post-partum gait may not have returned to baseline by 8 weeks, affecting comparisons. Some observed differences may reflect retesting variability rather than true physiological change. Greater variability in coronal plane parameters may indicate measurement sensitivity or adjustment strategies
8	Gilleard, W., et al.	2008	Australia	To investigate the kinematics and kinetics of the lower limb and upper body segments during rising to stand from a chair as pregnancy progressed and in the early post-birth period	Observational: Longitudinal follow-up study with non-pregnant CG	n=21 n=9 pregnant females: age 32.6 (4.3) years, 163.7 (6.6)cm, 76.8 (10.9)kg at 38 weeks gestation, 66.8 (10.3)kg post-partum - tested at <18 weeks (1), 24 weeks (2), 32 weeks (3) 38 (4) weeks gestation and 8 weeks post-partum(5) n=12 CG non-pregnant females; age 28.9 (4.1) years, 165.4 (4.9)cm, 62.2 (7.4)kg at 3rd assessment - tested initially (1), 16 weeks later (2) and 32 weeks later (3)	Kistler force platforms, 960Hz; 8 TM cameras - Expert Vision Motion Analysis System (Eva HiRes 5.00), 60Hz - Markers were used to define body segments (no location provided) Height-adjustable stool fitted with a purpose-built seat switch consisting of a micro-switch with a closing/ opening threshold of approximately 1N.	Kinematic anaylsis Kinetic analysis	Participants sat with one foot on each force plate, arms by their sides, on a seat set to 110% of fibular head height. They performed three trials of rising to stand at their preferred speed while watching a standing-level visual target. Foot position was self-selected and maintained. Motion and force data were captured and time-normalised to seat-off to assess segment motion and joint loading ac…	Pre-extension phase duration as a % total movement, cervicothoracic and thoracolumbar maximum flexion, ML BoS width, GRF (maximum extension phase vertical, time of maximum extension phase vertical, minimum pre-extension phase vertical; time of minimum pre-extension phase vertical, posterior, anterior, medial, lateral); ankle peak dorsiflexion, time of peak, RoM, peak dorsiflexion velocity, peak p…	BoS width increased throughout pregnancy and was the greatest during late pregnancy. Vertical GRF significantly decreased throughout pregnancy and occurred later on and closer to the seat-off movement in the pregnancy. Post-partum, the peak vertical GRF and the minimum pre-extension vertical GRF were significantly less than the CG later in pregnancy. Peak ankle dorsiflexion and peak flexion of th…	Missing data due to late enrolment or early delivery (5.6% of total maternal data). 2 participants did not complete all 4 pregnancy sessions. Some changes observed, while significant, fell within the natural variability range from CG retests. No participants reported back or pelvic pain, so findings may not generalise to symptomatic females. The clinical relevance of small kinematic changes remai…	Missing data for two maternal subjects occurred due to late entry for one subject with her first test at 24 weeks gestation and early delivery at 38 weeks gestation for another subject. Linear extrapolation on the remaining three pregnancy test session data points was used to predict missing data Although this study includes postpartum data, they are outside the scope of this review and were excl…
9	Jang, J., et al.	2008	USA	To track balance and stance width in pregnant females throughout pregnancy and the post-partumperiod. As a secondary aim, we also tracked monthly incidences of falls	Observational: Longitudinal follow-up study with non-pregnant CG	n=25 n=12 pregnancy group; mean age 31 (4) years, height 168 (7) cm, mass 77.4 (21.1) kg, body mass index (BMI) 27.4 (6.8) kg/m2) - Tested at 4 week intervals until delivery. Three follow-up sessions post-partum at 6 weeks, 12 weeks, and 6-month post-partum n=13 CG non-pregnant females matched by age, within 1 year; mean age 31 (4) yrs, height 166 (6) cm, mass 69.7 (12.7) kg and BMI 25.4 (4.2) kg…	Large force plate (model BP600900, AMTI, Watertown, MA), 100Hz	Balance analysis	Participant stood with no shoes on a large force plate with arms by side and they were to focus on picture that is eye level and 3m away; place the tips of toes behind a marked line on the force plate, but can choose a comfotable stance width; 10, 30s trials were conducted for each test. After the completion of the 10th trial, the distance between heel centers was measured to determine preferred …	Stance width; standard deviation of the displacement about the mean (Stdev) in the AP, ML, and combined radial (RAD) directions; mean sway velocity (Vel) in the 3 directions; 95% power frequency (95Freq) in the AP and RAD directions; and angular deviation (AngDev) of the principal sway direction from the AP axis; diffusion coefficients and scaling exponents in the short and long term regions for …	Postural sway in the AP direction increased during pregnancy and then decreased after delivery; ML sway was consistent throughout pregnancy, but increased during post-partum; Compared to CG subjects,pregnant subjects had elevated values for a number of measures, especially in the AP and RAD directions. StdevAP, VelAP, and DS,AP decreased from the 3rd trimester to post-partum; VelML increased from…	Early withdrawal of subjects. Small sample size
10	Wu, W.H., et al.	2008	The Netherlands	To characterize gait in Pregnancy-related Pelvic girdle Pain during pregnancy	Observational: Cross-sectional comparative study	n=23 n=12 pregnant females; mean age 33.1 years, weight 76.9kg, height 1.72cm, gestation 27.0 weeks n=11 pregnant females with Pelvic Girdle Pain (PPP); mean age 33.5 years,weight 74.4kg, height 1.68m, gestation 28.9 weeks	Treadmill (Biostar GiantTM, Biometrics, Almere, The Netherlands); 2 X 3-camera optoelectronic system (OptoTrak, Northern Digital Inc., Waterloo, ON, Canada), 100Hz; 3 light metal frames with a cluster of three infrared-emitting diodes were attached with neoprene bands to the pelvis, lumbar spine and thorax. Markers also placed on feet	Kinematic analysis	Participants walked on the treadmill for 5 min. Then, treadmill velocity was increased with steps of 0.4 km/h, from 0.6 up to 6.2 km/h (a total of 15 ‘velocity levels’); At each velocity, the participants were asked which velocity was most comfortable, and if the current velocity was too high. If so, the experiment was stopped, and the preceding level designated as their maximum walking velocity.…	Rotational amplitude (pelvis, lumbar, thorax, lumbar spine, thoracic spine, total spine); timing of peak transverse rotation (pelvis, lumbar, thorax); relative phase (pelvis-lumbar, lumbar-thoracic, pelvis-thorax)	There is lower walking velocity, larger horizontal rotations during gait, and a reduced relative phase between these rotations at the higher walking velocities in those with PPP due to an earlier peak of thorax rotations at higher velocities that reduces relative phase in PPP, probably to avoid excessive rotational torque in the sacroiliac joints and the spine; In the PPP group, peak thorax rotat…	Gait was assessed on a treadmill, which may influence kinematics. Small sample size
11	de Groot, M, et al.	2008	The Netherlands	To determine muscle activities of trunk and leg muscles, abdominal obliques, psoas major and adductor longus during the active straight leg raising test and static hip flexion. To determine maximal hip flexion force at 0 and 20 cm leg raise height	Observational: Cross-sectional comparative study	n=24 Pregnant females with an age between 20 and 40 years and a gestational age of 12–40 weeks split into: n=11 PLBP Group: Pregnancy-related low back and pelvic pain [PLBP]; mean age 30.0 (3.8) years, Pre-pregnancy weight 68.1 (10.1)kg, pre-pregnancy BMI 23.8 (3.1) kg/m2, gestation 26.6 (7.3) weeks n=13 CG: healthy pregnant females; mean age 31.7 (4.9) years, pre-pregnancy weight 70.1 (10.2), pr…	Digital force gauge (model 9200, Aikoh Engineering CO., LTD, Osaka, Japan) connected with a Porti system (Twente Medical System International BV, The Netherlands); Disposable pre-gelled, self-adhesive sEMG electrodes (Ag/AgCl discs), 1000 Hz, placed on the L + R Rectus Femoris (RF), Adductor Longus (AL), External Obliques (EO) and Psoas Major (PM)	Kinematic analysis	Females in supine position with straight legs and feet 20cm apart performed an Active Straight Leg Raise (ASLR). They had to raise their legs one after another 20cm above the couch with no bending in the knees; maximal external force the woman can statically develop during at least 0.5s for hip flexion with a straight knee was measured just above the ankle joint with the leg still lying on the ex…	Hip flexion force at 0cm; hip flexion force at 20cm; decrease in hip flexion force (%); sEMG of homolateral and heterolateral leg muscles during ASLR (RF, AL, PM, EO); EMG of homolateral and heterolateral leg muscles when leg raising height is at 0cm (RF, AL, PM, EO); EMG of homolateral and heterolateral leg muscles when leg raising height is at 20cm (RF, AL PM, EO)	Females with PLBP scored significantly higher on the ASLR than CG; no statistical differences in muscle activity and hip flexion force between the L + R sides in both groups; Healthy CG showed significantly more hip flexion force at both 0 and 20 cm than PLBP group; Both groups achieved less hip flexion force at 20 cm than at 0 cm; CG showed a 34.7% decrease in force from 0-20cm; PLBP group had a…	Muscle activity of internal obliques, transversus abdominis, and gluteus maximus could not be measured due to supine position and surface EMG limitations
12	Takeda, K., et al.	2009	Japan	To investigate the effect of decreasing the amount of muscle load during the third trimester with the use of a handrail and to analyze the amount of muscle load during sit-to-stand	Observational: Cross-sectional comparative study	n=16 n=8 Pregnant group: pregnant females in their 3rd trimester; mean 35.1 (1.4) weeks of gestation, age: 28.3 (3.4) years, height 159.4 (5.3)cm, weight 63.3 (4.7)kg n=8 CG non-pregnant females; mean age: 21.4 (0.5) years, height: 160.0 (7.1)cm, weight 52.1 (6.1)kg	8 infrared camera Vicon Peak 3Dmotion analysis system 612 (Vicon Peak, Oxford, UK), 120Hz - markers placed on head, trunk, spine, hands, pelvis, lower limb and feet; 6 force plates (Force Platform; Advanced Management Technology Inc., MA, USA). The seat used was 450mm high.	Kinematic analysis	The feet were adjusted to form a 5° dorsiflexion of the ankle joint; tape was placed on the floor where the heel touched the ground; when the participants got a signal from the evaluator they were to stand in an upright resting position for 3s; the order of sit-to-stand was randomly assigned using a random number list, and each movement was performed three times; 4 different handrails: a proximal…	Floor reaction force of the bar and lower legs for all 4 handrails; Trunk flexion RoM for all handrails; hip, knee, ankle RoM for all handrails; joint moments (extension, plantarflexion)	With the armrest, the maximal handrail reaction force increased, and the combined floor reaction force and subjective perceived strength decreased. Bilateral leg joint moments were symmetrical, and the knee extension moment did not exceed the hip extension moment	None described	Same population as Takeda et al. 2012, 2015 (n=8 pregnant females)
13	Oliveira, L.F, et al.	2009	Brazil	To detect and analyse possible changes in body sways, in both time and frequency domains, over the course of pregnancy in a sample of young and healthy females, accounting for possible effects of reducing the support base and suppressing the visual inputs	Observational: Longitudinal follow-up study	n=20 healthy pregnant females; mean age 28.7 (6.2) years, height 158.2 (5.6) cm	Stabilometry: Custom force platform, developed in accordance with the specifications provided by the French Association of Posturology, 50Hz	Postural analysis	30 stabilometric tests in each of the following standing conditions: (1) eyes open with feet comfortably apart (EO/FA); (2) eyes closed with feet comfortably apart (EC/FA); (3) eyes open with feet together (EO/FT); and (4) eyes closed with feet together (EC/ FT). Subjects were allowed to choose their preferred foot position over the force-plate during the protocols with feet comfortably apart, an…	Size of support base; abdominal girth; mean area of the stabilograms over the 3 gestational periods for all 4 tests; 2; total power in the ML and AP directions over the 3 trimesters of pregnancy for each of the 4 test conditions	No significant change in BoS throughout pregnancy; the elliptic area of CoP sway increased throughout pregnancy for the EC/FA, EO/FT and EC/FT tests during 2nd and 3rd trimesters; The total power of CoP sways in ML direction significantly increased during the EC/FA test during the 2nd and 3rd trimesters; total power for the frontal plane decreased in the EO/FT condition when comapring the 3rd tri…	None described
14	Karadag-Saygi, E., et al.	2010	Turkey	To evaluate plantar pressure changes and postural balance differences of pregnant females	Observational: Cross-sectional comparative study	n=70 n=35 Pregnant group: pregnant females in their 3rd trimester mean age 29.5 (4) years, mass 71.6 (9)kg, height 160 (4)cm, BMI 28.8 (3)kg/m2, gestation 33 (3) weeks n=35 CG: age and BMI matched non-pregnant females mean age 30 (5) years, mass 74.4 (6), height 160 (2), BMI 29.2 (4)kg/m2	PMD-S System (Zebris, Medizinintechnic, Germany) - 320 x 470mm foot pressure platform and a foot printing program designed by IVS-Solutions AC Company.	Postural analysis Kinematic analysis	Static measurements: stand barefoot on the platform for 10s; Dynamic measurements: walk barefoot on the walkway; Balance measurements: Stand on the platform for 60s	R + L pressure (forefoot, midfoot, and hindfoot); R + L contact time (forefoot and hindfoot); CoP sway length and width; Dynamic pedobarograph of pressure	Significantly higher forefoot pressures on the R side in pregnant group compared to CG; Static hindfoot pressures were higher in CG on the R side; peak pressures were higher in the forefoot of the R side and had a significantly longer contact time in the pregnant group compared to CG; overweight females displayed higher hindfoot pressures during walking; pregnant females showed increased sway in …	There was a lack of post-partum pedobarographic evaluations and fall rates. Small sample size
15	McCrory, J.L, et al.	2010	USA	To examine dynamic postural stability in pregnant females during their second and third trimesters as well as in a group of non-pregnant control females	Observational: Longitudinal follow-up study with non-pregnant CG	n=81 n=41 Pregnant group: pregnant females: mean age 29.5 (4.9) years, height 166.1 (6.6)cm, 2nd trimester mass 74.7 (12.1)kg, 3rd trimester mass 81.6 (11.0)kg - Tested in the middle of 2nd trimester (n=41) and middle of 3rd trimester (n=29) n=40 CG: BMI matched non-pregnant females; mean age 26.5 (6.4) years, height 165.8 (5.6)cm, mass 66.0 (8.9)kg - Tested on one occasion	Equitest posture platform under the motor control test (MCT) protocol (Neurocom, Int., Clackamas, OR); Postural responses were recorded via CoP from underfoot forceplates, 100Hz.	Balance analysis	Participants stood on the platform and were placed into a chest and hip harness; they received small, medium, and large anterior and posterior translation perturbations; 3 trials per condition. Subjects were instructed to stare straight ahead	Reaction time, initial sway, sway velocity, and total sway were compared between pregnant females in 2nd and 3rd trimesters and the non-pregnant CG females	Reaction time to the perturbation was not significantly different between groups. Initial sway, total sway, and sway velocity were significantly less during the 3rd trimester than during the 2nd trimester and when compared to the CG. No differences in any of the measures between the pregnant females in their 2nd trimesters and the CG	Sample consisted of healthy pregnancies only, results may not generalise. Perturbations may have been too small to detect meaningful stability differences Group differences were small (clinical relevance unclear)
16	Beaucage-Gauvreau, E., et al.	2011	Benin	To identify stressful postures adopted during head load carriage during pregnancy by examining the trunk posture and head movements compared to non-pregnant females	Observational: Cross-sectional comparative study	n=45 n=23 Pregnancy group: pregnant females mean gestation 25 weeks, age 26 (5) years n=22 CG: non-pregnant females, age and height matched, mean age 26 (7) years Past or present experence of head load carriage. Females unable to life and carry a mass of 20% of their body mass were excluded. Participants recruited in Porto Novo, Benin	2 Virtual Corset™ (VC) (MicroStrain, Williston, VT, USA) (inclinometer system combined with a mini datalogger) positioned at C7 and S1; 7.5 Hz; Electrogoniometer (model M180, Penny and Giles Inc., Blackwood, UK) attached to the head and trunk, 100 Hz.	Postural analysis	Subjects were asked to walk under two loading conditions: Task 1: walking without any load on the head; Task 2: lifting, carrying and lowering of a load on the head. The mass of the load was 28% of the participants body mass. A straight walkway of about 3 m followed by a turn and the same 3m walkway to return was used and each task was repeated 3 times for a total of 6 trials	Flexion-extension angles (C7, S1, head relative to trunk); lateral bending angles (C7, S1, head relative to trunk)	Head loading significantly altered most walking angles, except S1 flexion-extension. Trunk extension at C7 and leftward upper trunk tilt increased, while head flexion decreased. Sacral motion increased to compensate for reduced upper trunk mobility. Pregnancy did not significantly affect trunk motion under load, but the pregnant group showed greater trunk motion restriction, suggesting higher cor…	Inclinometer readings may be affected by dynamic accelerations, requiring cautious interpretation of angle data; The order of conditions was not randomised, which may have introduced bias; Possible displacement of the measurement devices during walking could have affected angle accuracy	Complete trunk posture data were obtained for 22 non-pregnant and 23 pregnant participants, with partial data from one pregnant participant included. Sacral motion data were lost for 6 participants due to equipment failure. Head–trunk movement data were successfully processed for 19 non-pregnant and 16 pregnant participants; data from 16 others were discarded due to technical issues
17	McCrory, J.L., et al.	2011	USA	To examine the effects of pregnancy and fall history on GRFs during walking	Observational: Longitudinal follow-up study with non-pregnant CG	n=69 n=29 Pregnant group: age 29.5 (4.9) years, height 166.1 (6.6)cm, 2nd trimester mass 73.9 (9.9)kg, 3rd trimester mass 81.3 (11.1)kg - Tested in middle of 2nd trimester and 3rd trimester. Originally n=40, but 12 participants did not complete the study n=40 CG: BMI matched non-pregnant females; age 26.5 (6.4) years, height 165.8 (5.6)cm, mass 64.7 (8.8)kg - Tested on one occasion	A Bertec force plate (Type 4060, Bertec Corp, Columbus, OH, 1080 Hz); VICON Workstation system (VICON, Inc., Denver, CO, 120 Hz), a marker was placed on L3/L4 to determine walking velocity.	Kinetic analysis	Participants walked across the 8m laboratory walkway; 5 trials were performed	AP shear force variables (braking Peak (Pk), time to braking Pk, propulsive Pk, time to propulsive Pk, braking impulse, propulsive impulse, medial impulse, lateral impulse); Vertical force variables (passive Pk, time to passive Pk, loading rate, min bet peaks, time to min bet peaks, active Pk, time to active Pk, vertical impulse); All forces normalized to body weight	Walking velocity significantly differed between the groups: it was fastest in the CG and slowest in the 3rd trimester; pregnant fallers walked more slowly than the pregnant non-fallers, which was also significantly slower thank the CG; there were no significant difference in GRF or ML CoP excursion in pregnant females compared to the CG	None described	n=12 pregnant subjects did not participate in their 3rd trimester testing session: . delivery of the baby prior to 35 weeks (n = 4), decision to withdraw (n= 4), pre-eclampsia or other complications (n = 2), injuries sustained from a fall required the subject to be placed on bed rest (n = 1), and relocation away from the area (n = 1). Data not included in the statistical analysis Same population …
18	Forczek, W., et al.	2012	Poland	To determine the effect of pregnancy on the biomechanical pattern of walking in one group of females in three different states: before pregnancy, during pregnancy and after delivery	Observational: Longitudinal follow-up study	n=13 Healthy females, planning a child in the near future. Mean age 29.15 (3.5) years, height 166.4 (7)cm, pre-pregnancy mass 54.73 - Tested pre-pregnancy, 3rd trimester and 6 months post-partum	5-camera 3D motion-analysis system, Vicon 250 (Oxford Metrics Limited, Oxford, England) - 25 markers placed over standard anatomical landmarks according to the Golem model (head, trunk, pelvis and upper and lower limbs)	Kinematic analysis	Participants walked barefoot at a comfortable speed across the room on the floor covered with a special non-slip and antistatic surface; all participants registered 15 gait cycles for each leg (30 steps)	Walking velocity and gait frequency, step length, single and double support time, sagittal plane RoM (ankle, knee, hip), width of BoS in double support stance phase	Gestation does not affect sagittal plane RoM of the lower limb joints; pregnancy results in a lower velocity and step frequency compared to pre-pregnancy; speed and step frequency returns to pre-pregnancy state in 6 months after childbirth. The duration of double support during gait of gravid females increased by 0.02 s - the relative contribution of this phase in one cycle of gait was also the l…	None described
19	Takeda, K., et al	2012	Japan	To kinesiologically analyse of the the stand-to-sit motion in the third trimester	Observational: Cross-sectional comparative study	n=16 n=8 Pregnant group: pregnant females in their 3rd trimester; mean 35.1 (1.4) weeks of gestation, age: 28.3 (3.4) years, height 159.4 (5.3)cm, weight 63.3 (4.7)kg n=8 CG: non-pregnant females; mean age: 21.4 (0.5) years, height: 160.0 (7.1)cm, weight 52.1 (6.1)kg	8 camera Vicon Peak 3Dmotion analysis system 612 (Vicon Peak, Oxford, UK), 120Hz - markers placed on head, trunk, spine, hands, lower limbs, and feet; 6 force plates (Force Platform; Advanced Management Technology Inc., MA, USA)	Kinematic analysis	Participants stood in an upright resting position maintained for 3s, when the cue from the evaluator was given they sat down at their own speed	Stand-to-sit time; max joint moment (hip flexion-extension, knee flexion-extension, ankle dorsiflexion-plantarflexion); Floor reaction force (AP, vertical); RoM (hip flexion-extension, knee flexion-extension, ankle dorsiflexion-plantarflexion, trunk flexion-extension)	More time was required for pregnant females to complete the task. For pregnant females, the knee extension moment and posterior and vertical components of the motion were significantly higher. The RoM of other joints were not significantly different between groups. Pregnant females have unstable posterior balance when sitting down due to the increase of the posterior floor reaction force. In the …	None described	Same population as Takeda et al. 2009, 2015 (n=8 pregnant females)
20	McCrory, J.L., et al.	2013	USA	To compare GRFs during stair ascent and descent in the second and third trimesters of pregnant females with those of non-pregnant females	Observational: Longitudinal follow-up study with non-pregnant CG	n=69 n=29 Pregnant group: pregnant females age 29.5 (4.9) years, height 166.1 (6.6)cm, 2nd trimester mass 73.9 (9.9)kg, 3rd trimester mass 81.3 (11.1)kg - Tested in middle of 2nd and 3rd trimester; n=40 CG: BMI matched non-pregnant females; age 26.5 (6.4) years, height 165.8 (5.6)cm, mass 64.7 (8.8)kg - Tested on one occasion	A Bertec force plate (Model 4060A, Bertec Corp, Columbus, OH, 1080 Hz); VICON system (VICON, Inc., Denver, CO, 120 Hz); 4 step staircase (rise 0.3cm, run 26.8cm, width 91.4cm) with turning platform at the top (91.4 x 69.6cm)	Kinetic analysis	Subjects practiced walking up and down a wooden 4-step staircase. A handrail, on the subject’s L side during ascent and R side during descent, was provided. Subjects could lightly touch the handrail only if needed. Each subject wore a shoulder and hip harness for protection in case of a fall. A force plate collected GRF data. To reduce the incidence of targeting the force plate, subjects were not…	ML GRF; AP GRF; Vertical GRF; Shear force variables (braking Pk, time to braking Pk, propulsive Pk, time to propulsive Pk, braking impulse, propulsive impulse, medial impulse, lateral impulse); Vertical force variables (passive Pk, time to passive Pk, loading rate, min bet peaks, time to min bet peaks, active Pk, time to active Pk, vertical impulse), Displacement and velocity of the L3/L4 marker	No significant differences in ascent/descent velocity or stance time between trimesters, but CoP ML excursion during ascent was greater in the 3rd trimester vs. 2nd trimester and CG. Braking impulse during ascent was lower in CG than in both trimesters. During descent, CG had shorter stance time, lower CoP ML excursion, and lower braking peak and impulse than pregnant groups. Braking peak and imp…	None described	Same population as McCrory et al., 2011, 2014, 2014, 2020 (n=29 pregnant females)
21	Gilleard, W.L.	2013	Australia	To investigate systematic changes in the RoM for the pelvic and thoracic segments of the spine, the motion between these segments (thoracolumbar spine) and temporospatial characteristics of step width, stride length and velocity during walking as pregnancy progresses and post-birth	Observational: Longitudinal follow-up study with non-pregnant CG	n=21 n=9 pregnant females; mean age 32.6 (4.3)years, 163.7 (6.6)cm, 38 weeks gestation, mass 76.8 (10.9)kg, post-birth mass 66.8 (10.3)kg. Tested at 18 weeks or less (1), 24 weeks (2), 32 weeks (3) and 38 (4) weeks gestation and again at 8 weeks post-birth (5) n=12 CG non-pregnant females; age 28.9 (4.1)years, 165.4 (4.9)cm, mass at third test 62.2 (7.4)kg. Tested initially (1) then retested 16 (…	Motion Analysis Corporation™ Expert Vision System™ with 8 synchronized cameras (Model NEC T1-23A) 60 Hz - markers placed on trunk, spine and ankles; Kistler™ 9281 force platform (960Hz)	Kinematic analysis Spatiotemporal analysis	Stand up straight on the force platform with arms hanging naturally by sides; look ahead at an eye-level fixed point; align the feet with the borders of the platform; walk across the laboratory for around 20m for 3 trials	Walking velocity; step width; stride length; thoracic, pelvis and thoracolumbar angular displacement and RoM in sagittal, transvere and coronal plane	Throughout pregnancy, step width significantly increased and stride length significantly decreased; post birth, step width decreased compared to late pregnancy; transverse plane RoM of the pelvic segment and thoracolumbar spine showed a significant decreasing linear trend as pregnancy progressed, whereas coronal plane pelvic RoM showed a significant linear decreasing trend; Post-birth, thoracic R…	Limited by the small number of participants which has precluded the use of simple planned comparison as pregnancy progresses. Unable to identify the causes of the observed changes in thoracic and pelvic segment motion	"Missing data for one maternal subject occurred due to early delivery at 38 weeks gestation. Linear extrapolation on the remaining three pregnancy test session data points was used to predict missing data" Same population as Gilleard et al. 2002, 2002, 2008 (n=9 pregnant females)
22	Sunaga, Y., et al.	2013	Japan	To assess the changes in the pattern of rising from a chair and walking forward as pregnancy progressed	Observational: Longitudinal follow-up study with non-pregnant CG	n=22 n=12 pregnant females; mean age of 30.1 (4.0) years, height 160.3 (6.6) cm, pre-pregnancy body weight 51.2 (7.3) kg,) - Tested at 16-18 weeks, 24/25 weeks, and 32/33 weeks n=10 CG non-pregnant females; age 31.2 (3.0) years, height 158.9 (5.2) cm, body weight 53.4 (7.0) kg. Tested initially and 16 weeks later	A digital video camera (Sony DCR-DV508; Tokyo, Japan).	Kinematic analysis	Participants placed upper limbs on abdomen and sat on a heigh-adjustable seat without a backrest or armrest; they then rose and walked forward when the examiner instructed; each test consisted of 3 trials	Timing of gait events (seat-off, swing-offs, stance-off); trunk, hip, knee, and ankle joint angles (swing and stance legs); joint angles at 1st swing-off and stance-off; swing leg flexion (trunk, hip, knee, ankle); horizontal and vertical CoM coordinates and velocities, including peak velocities and their timing.	In pregnant participants, seat-off occurred slightly earlier, but post-seat-off phases were longer than in controls. Trunk flexion angles—including at 1st swing-off and peak—were consistently smaller across all tests. Hip flexion during 1st swing-off was lower in early tests, while peak hip extension was greater throughout. CoM horizontal velocity peaked earlier and lower in the maternal group. O…	Missing data from 3 timepoints due to participant deconditioning
23	Branco. M., et al.	2013	Portugal	To describe spatial and temporal parameters and quantify the kinematic variables on the structures of the lower limb during gait and compare it between the later stages of 2nd and 3rd trimesters of pregnancy and with a CG of non-pregnant females	Observational: Longitudinal follow-up study with non-pregnant CG	n=34 n=22 pregnant females; mean age 32.5 (2.6) years, height 1.62 (0.006)m, 2nd trimster mass 67.1 (6.9)kg, and BMI 25.6 (2,9) kg/2, 3rd trimester mass 71.4 (6.7)kg, BMI 27.3 (2.8)kg/m2 n=12 CG non-pregnant females; mean age 20.58 (1.73) years, height 1.64 (0.07)m, mass 58.33 (8.71)kg, BMI 21.5 (2.4) kg/m2	10 cameras Qualisys Oqus-300 at 200 Hz - markers placed bilaterally feet, lower limbs and pelvis 2 Kistler force platforms (Kistler AG, Winterthur, Switzerland) 1000Hz;	Kinematic analysis Kinetic analysis	10m barefoot walk, in a straight line, at natural and comfortable speed, for 3 minutes, with a time break of 1 minute between trials	Walking speed; cycle time; R + L step time; double limb support time; time of support and flight phases in both lower limbs; stride width & length; R + L step length; sagittal plane joint angle (hip, knee, and ankle); hip two peaks in the saggital plane; knee four peaks in the saggital plane; ankle four peaks in the frontal plane; transver plane joint angles (hip and ankle); hip two peaks in the …	Pregnant females need to maintain greater stability of body and to become more efficient in locomotion. This may induce discomfort and pain in the lower limbs often reported by pregnant females	Data from early pregnancy were not included. Anthropometric data were not analysed for influence on gait parameters
24	McCrory, J.L., et al.	2014	USA	To examine the effects of pregnancy on thoracic and pelvic kinematics during gait	Observational: Longitudinal follow-up study with non-pregnant CG	n=69 n=29 Pregnant group: pregnant females; age 29.5 (4.9) years, height 166.1 (6.6)cm, 2nd trimester mass 73.9 (9.9)kg, 3rd trimester mass 81.3 (11.1)kg - Tested in middle of 2nd and 3rd trimester n=40 CG: BMI matched non-pregnant females; mean age 26.5 (6.4) years, height 165.8 (5.6)cm, mass 64.7 (8.8)kg - Tested on one occasion	8-camera motion capture system (Version: Workstation, VICON Corp., Centennial, CO, USA) - markers placed according to modified Helen Hayes marker set (trunk, pelvis,feet); 2 force plates (Type 4060, Bertec Corp, Columbus, OH, 1080 Hz)	Kinematic analysis	Participants walked across the 8m walkway in the laboratory; a minimum of 5 "good" trials were collected where the subject struck the force plates with no visible alteration to gait mechanics	Frontal plane RoM of C7 and L4 during the gait cycle; sagittal plane position of the thorax and pelvis at R heel strike; position at heel strike (thorax: frontal plane and transverse plane; pelvis: frontal plane and transverse plane); RoM during the gait cycle (thorax: sagittal plane, frontal plane and transverse plane; pelvis: sagittal plane, frontal plane and transverse plane)	Frontal plane RoM was greater in the 3rd trimester comapred to 2nd and the 2nd trimester was greater than CG; step width was significantly greater in 3rd trimester comapred to 2nd trimester; At heel contact, the thorax was more extended during 3rd trimester compared to 2nd trimester, and was more extended in 2nd trimester compared CG; during 3rd trimester, the pelvis was more anteriorly tilted at…	All markers were placed on bony prominences; however, in late pregnancy, those prominences were more difficult to palpate. Additionally, in other studies on gait alterations in pregnancy, pregnant subjects served as their own CG during post-partum (Fotietal.,2000;Gilleard, 2013). This study utilized a separate CG, but tried to lessen the differences between the CG and pregnant subjects by matchin…	Same population as McCrory et al., 2011, 2013, 2014, 2020 (n=29 pregnant females)
25	McCrory, J.L., et al.	2014	USA	To compare GRF variables during stair locomotion in pregnant females who have fallen while pregnant, pregant females who have not fallen, and non-pregnant females	Observational: Longitudinal follow-up study with non-pregnant CG	n=69 n=29 Pregnant group: pregnant females; age 29.5 (4.9) years, height 166.1 (6.6)cm, 2nd trimester mass 73.9 (9.9)kg, 3rd trimester mass 81.3 (11.1)kg - Tested in middle of 2nd and 3rd trimester n=40 CG: BMI matched non-pregnant females; mean age 26.5 (6.4) years, height 165.8 (5.6)cm, mass 64.7 (8.8)kg -Tested on one occasion	A Bertec force plate (Model 4060A, Bertec Corp, Columbus, OH, USA) 1080 Hz; VICON system (VICON, Inc., Denver, CO, USA) 120 Hz	Kinetic analysis	Participants walked up and down a 4-step wooden staircase that had a handrail they could hold onto if needed; they wore a harness for protection; 5 trials off the R leg during ascent and the L leg during descent were obtained	Shear force variables during ascent and descent (breaking Pk, time to breaking Pk, propulsive Pk, time to propulsive Pk, braking impulse, propulsive impulse, medial impulse, lateral impulse); vertical force variables during ascent and descent (passive Pk, time to passive Pk, loading rate, minimum between peaks, time to min between peaks, active peak, time to active peak; impulse)	During ascent, no group differences were found for velocity, stance time, or ML CoP excursion. Pregnant fallers showed greater AP braking impulse, longer time to braking peak, and greater medial impulse than non-fallers and CG. During descent, velocity and stance time were similar across groups, but ML CoP excursion was lower in pregnant participants. Propulsive peak and impulse were highest in p…	The manner in which the authors categorized a pregnant woman as a “faller” or “non-faller” may be a limitation of the study in that a one-time fall may be more due to environmental or situational circumstances and may not represent the woman's true ability to control her body during staircase locomotion, and yet the authors still defined her as a “faller”. Because subjects wore their own athletic…	Same population as McCrory et al., 2011, 2013, 2014, 2020 (n=29 pregnant females)
26	Dumas, G, et al.	2014	Benin	To analyse trunk and upper limb posture during load lifting for head carriage, compare pregnant and non-pregnant participants, and assess musculoskeletal risk using REBA criteria	Observational: Cross-sectional comparative study	n=45 n=21 pregnant females; mean age 26 (7) years, height 159 )9)cm, mass 66.4 (15.5)kg, gestation 25 (9) weeks. n=24 CG non-pregnant females; age 26 (5) years, height 159 (6)cm, mass 59.8 (11.1)kg. All participants recruited in Benin, West Africa	Video motion footage was collected using 2 digital cameras (Sony HandyCam DCR-SR82)	Postural analysis	Participants walked forward 3m, turned, and returned to the start. They then performed the same task but with a load on their head (20% of their body weight). They had to pick the load up from a 45cm high stool, perform the walk, and then set the load down onto the stool. Unloaded and loaded tasks were both performed 3 times	Flexion/extension joint angles of the knee, shoulder, elbow, and trunk at four events during the task: Pick up the load from the stool (pick-up), initial trunk extension when placing the load on the head (1st extension), trunk extension when removing load from the head just prior to setting it down onto the stool (2nd extension), setting the load down onto the stool (set-down)	The trunk was inclined forward over 80 ° to pick up and set down the load and knees were bent moderately; The trunk was inclined backwards (extension) up to approximately 15° when placing the load on the head or taking it back down. Generally good Repeatability; No difference between trials for all joints and both groups; Pregnant females flexed their knees less than non-pregnant females at pick …	20% bodyweight was lower than street merchants in Benin; alignment of cameras not guarenteed; At pick-up and set-down, the arms were in slight abduction or adduction, but, when placing and removing the tray on the head, the arms were showing a large degree of abduction. Therefore, the angles presented as flexion should be interpreted as indications of the posture instead of accurate values	Several pregnant participants were uncomfortable lifting 20% of their current body weight and the load was slightly reduced for them; Wrist and neck data was unreliable and omitted from the analysis.
27	Opala-Berdzik, A., et al	2015	Poland	To compare static postural stability in healthy females between early pregnancy, advanced pregnancy, and at 2 and 6 months post-partum	Observational: Longitudinal follow-up study	n=31 healthy pregnant females; mean age 28.2 (3.6) years, height 165.5 (5.3)cm, mass at start 60.3 (8.9)kg, BMI at start 21.9 (2.5) kg/m2 - Tested at <16 weeks, 3 weeks before the due date, and then two follow-up visits 2 and 6 months post-partum	Force plate (model 9281C, Kistler Instruments Corp, Winterthur, Switzerland).	Balance analysis	2 x 30s trials: Eyes open (EO), looking straight ahead at a wall 3m away; Eyes closed (EC): Subjects took their preferred stance width in a standing position and were recorded immediately after completion of the last trial by measuring the distance between the lateral margins of the feet at the most distant points in the frontal plane; Posturographic tests were performed at each session	Stance width; step length; AP path length; ML path length; total path length; total velocity	No major CoP differences were found across sessions except for AP path length and velocity in EC condition, which decreased from late pregnancy to postpartum. BoS width increased during pregnancy and declined after delivery. AP sway in EC condition was highest in late pregnancy. Static stability remained unchanged, apart from increased AP sway during late pregnancy	Small sample size	There were 2 more follow ups but this is not mentioned because it is not in the antenatal or intrapartal period
28	Zhang, Y., et al.	2015	China	To investigate regionalised CoP progression characteristics of pregnant females at different gestational stages during normal walking	Observational: Longitudinal follow-up study with non-pregnant CG	n=72 n=36 pregnant females (experimental group); age 27.3 (1.3) years, height 160.8 (2.1)cm - tested during 1st (average gestational age 9.7±1.3 weeks) and 2nd trimester (average gestational age 20.9±2.3 weeks) n=36 CG non-pregnant females; age 26.9 (1.4) years, height 161.1 (1,5)cm	Novel Pedar insole plantar pressure measurement system (Novel GmbH, Munich,Germany), size 36, 50Hz 0-60kPa.	Kinetic analysis	To familiarise themselves with the experimental shoe (soft-soled shoes with cloth vamp), equipment and protocol, subjects were instructed to walk on a 10m walkway at least five times. For actual trials, all subjects were asked to walk straight along this walkway with their naturally relaxed gait pattern at normal walking speed. Repeated CoP trajectories (R foot only). At least 3 successful trials…	Data were selected from the R foot in the middle steps of each trial. The foot was divided into rear foot, mid-foot and foot arch, and forefoot. CoP maximum velocity (Vmax), average velocity (Vave), duration (DCoP) and ML displacement in each region	Compared with data from CG, average CoP velocity of the pregnant group was slower over the rear foot and mid-foot, while it was faster over the forefoot. Maximum CoP velocity in the total foot and forefoot significantly decreased during 2nd trimester. Moreover, the CoP of pregnant females moved laterally after heel strike. During pregnancy, females could adapt their gait pattern to sustainstabili…	During the 3rd trimester, variation of the foetus position considerably disturbed the plantar pressure distribution. As a result, the current study excluded this stage, and data cannot cover the whole gestation. A sample of 36 pregnant subjects resulted in relatively moderate generality
29	Aguiar, L., et al.	2015	Portugal	To understand which gait adaptations may be related with an increased trunk mass or more associated with other factors such as the girth of the thigh during pregnancy	Observational: Cross-sectional comparative study	n=36 n=18 pregnant females; mean gestational age 27.3 (3) weeks, age 32.6 (2,7) years, mass 68.2 (7.3)kg, height 1.60 (0.1)m, BMI 26.3 (2.6) kg/m2 n=18 CG non-pregnant females; age 20.4 (1.5) years, mass 58.9 (8.4)kg, height 1.60 (0.1)m, BMI 21.9 (2,7) kg/m2	Motion capture using an optoelectronic 12-camera Qualisys system (Oqus-300) 200Hz - markers placed on anatomical landmarks according to a defined marker setup protocol; 2 force platforms (Kistler AG, Winterthur, Switzerland) and 1 AMTI (Advanced Mechanical Technology, Inc, Watertown, MA); Non-pregnant females carried ~5 kg added load in abdomen/breast using adjustable strap; Gait data collected d…	Kinetic analysis Kinematic analysis	Pregnant females performed three x 1 minute trials of barefoot walking at self-selected velocity; Non-pregnant females performed the walking trial under normal conditons and with an extra load added to the breasts and abdomen to replicate pregnant characteristics	Velocity; Stride Width; R + L step length;R + L stance time; double limb support time; multiplanar maximum angle and RoM at ankle, knee and hip during stance and swing phase; pelvis R + L obliquity; RoM obliquity; R + L transversal rotation; RoM rotation; AP tilt	The increased mass of the anterior trunk associated with 2nd trimester of pregnancy may influence some gait variables such as the L step time, L + R stance times, double limb support time, maximum hip extension, maximum pelvic R obliquity, pelvic obliquity RoM, maximum transversal L rotation and peak hip flexion moments of force	The use of extra load in the trunk is not a simulation of pregnancy condition (the thigh segment should also be included in the mass distribution). Small sample size may limit generalisability. Distribution of added weight and short adaptation time (12 min) may not replicate pregnancy’s gradual adaptation	post-partum data are not included in the synthesis
30	Branco, M., et al.	2015	Portugal	To assess the gait kinetics, in order to check if there are any changes in the dynamics of the load of females from the beginning of pregnancy until the post-partum period.	Observational: Longitudinal follow-up study	n=11 pregnant females; mean age 33.2 (1.62) years, height 1,64 (0.04)m, 1st timester weight 61.6 (6.6)kg - Tested in 1st, 2nd, 3rd trimester and post-partum period (20.6 ± 5.2 weeks post-partum)	12 infrared high speed cameras (Oqus 300, Qualisys, Sweden), 200 Hz - markers placed bilaterally on the lower body; Two Kistler force platforms (Kistler AG, Winterthur, Switzerland) of 0.60m×0.40m and one AMTI platform (Advanced Mechanical Technology, Inc., Watertown) of 0.90m×0.60m, 1000 Hz.	Kinematic analysis Kinetic analysis	Walk barefoot a distance of 10m between two points, in a straight line in both directions at a natural and comfortable speed, during 3 minutes, stopping and starting the path in the opposite direction	GRF in the 1st, 2nd, and 3rd trimesters and post-partum (vertical, AP, ML); joint RoM in sagittal plane during gait (hip flexion and extension, knee flexion and extension, ankle dorsiflexion and plantarflexion); peak GRF (vertical, AP, ML); joint moment peaks (hip, knee and ankle)	Reduction in the normalized vertical reaction forces, throughout pregnancy, particularly the third peak. Pregnancy influences the kinetic variables of the ankle, knee, and hip joints. The hip joint showed the most evident change. Biomechanical adjustments that show a decrease of the mechanical load of females throughout pregnancy could possibly avoid strong interaction between females and the gro…	None described	Same population as Branco et al 2015, 2016 (n=11 pregnant females)
31	Takeda, K et al.	2015	Japan	To investigate changes in balance strategy during pregnancy using kinetic and kinematic analysis of joint moments during a forward reach task.	Observational: Longitudinal comparative case-control study	n=16 n=8 pregnant females - tested in 2nd and 3rd trimesters [For the 2nd trimester mean gestetional age is not explicitly stated, but third trimester assessment at 35.1 ± 1.4 weeks] n=8 CG non-pregnant females	3D motion analysis system: Vicon Nexus (UK) with 10 infrared cameras, 120 Hz, markers: 25 mm, placed at 15 standardised anatomical landmarks (as per Clinical Gait Analysis Forum of Japan) Force plates: Two AMTI platforms (USA)	Kinematic analysis Kinetic analysis Balance analysis	Functional Reach Test (FRT), repeated 3 times barefoot; The FRT was used to evaluate static balance. Participants stood barefoot on force plates with feet shoulder-width apart, then lifted the R arm to 90° and reached forward as far as possible without stepping or losing balance. The task was repeated 3 times. Kinematic and kinetic variables were extracted at the point of maximum reach	Kinematics: Joint angles (hip, knee, ankle, trunk) Kinetics: Joint moments (Nm/m/kg); Vertical and anterior/posterior Ground Reaction Forces (N/kg) Balance metrics: FRT max distance (cm); COP displacement (m)	FRT distance was significantly shorter in pregnant females compared to non-pregnant females, indicating reduced forward balance capacity. Pregnant females showed smaller hip joint extension moments and greater ankle plantar flexion moments, especially in the 3rd trimester. GRF increased (vertical component) in both legs during the 3rd trimester. Pregnant females showed decreased trunk flexion and…	The pregnant and non-pregnant groups differed in age, which may have influenced the results due to age-related differences in joint flexibility and balance ability	Demographics of the CG aren't present Same population as Takeda et al. 2009, 2012 (n=8 pregnant females)
32	Branco, M., et al.	2015	Portugal	To assess gait kinetics (GRF, joint moments, joint power) during pregnancy and post-partum in order to identify changes in mechanical load and adaptations in joint function over time	Observational: Longitudinal follow-up study	n=11 Pregnant females; age 33.2 ± 1.62 years years, height 1.64 ± 0.04 m - tested in 1st trimester (14.2 ± 2.4 weeks), 2nd trimester (27.3 ± 1.0 weeks), 3rd trimester (36.3 ± 0.9 weeks), post-partum (20.6 ± 5.2 weeks after birth)	3D motion capture with 12 cameras (Qualisys Oqus-300) at 200 Hz; GRF data from 3 force platforms (Kistler & AMTI) at 1000 Hz; Visual 3D software for kinetic analysis; Reflective markers placed according to ISAK and CODA protocols; Inverse dynamics used for joint moments and powers claculations	Kinetic analysis	Participants walked barefoot along a 10-m walkway between 2 points in a straight line, turning at each end to continue walking back and forth for 3 min at a natural and comfortable speed. Participants were unaware of the location of the force platforms embedded in the floor. The final 4 walking cycles from each session were used for analysis	Peak GRF in vertical, AP and ML directions; Joint moments at the hip, knee, and ankle across sagittal, frontal, and transverse planes; Joint powers at the hip, knee, and ankle in all 3 anatomical planes; Separate analysis of R and L limbs; Time-normalised stance phase data analysed using inverse dynamics	Weight gain was negatively correlated with maximal lumbopelvic angle and FRP onset/cessation angles	Sample size was small (n=11) limiting generalisability, though longitudinal design adds strenght; No direct measurement or control of body composition or morphological changes (may affect kinetic outputs); High inter-individual variability in frontal and transverse plane (influencing statistical power); Some variability in kinetic recovery post-partum may be due to individual differences not acco…	Same population as Branco et al 2015, 2015 (n=11 pregnant females)
33	Sunaga, Y., et al.	2016	Japan	To quantify the inertial parameters of the lower trunk segment in pregnant Japanese females and compare kinetic data during tasks calculated with parameters estimated in this study to data calculated with standard parameters	Observational: Longitudinal follow-up study with non-pregnant CG	n=15 n=8 pregnant Japanese females; mean age of 34.4 (5.9) years, height 160.3 (4.1) cm, pre-pregnancy body weight 55.4 (6.6) kg. tested between 16th and 18th week, 24th and 25th week, and 32nd and 33rd week n=7 CG non-pregnant Japanese females; age 29.3 (2.4) years, height 156.5 (5.6) cm, body weight 52.4 (7.6) kg - tested on one occasion	8 infrared camera motion capture system (Vicon Motion Systems, Oxford, UK) - markers placed on head, trunk, spine, upper limbs, hands, pelvis, lower limbs and feet 4 force plates (Kistler, Winterthur, Switzerland).	Kinematic analysis Kinetic analysis	Subjects rose from the chair and picked up 2 piled square plates from the table before stepping forward with the R foot and turning 90 ° to the R and walking 3m forwards at a self-selected speed. The task was performed 3 times	Body mass; height of the uterine fundus; abdominal girth; lower trunk segment length and mass; lower trunk CoM location; ratio of segment mass to whole body mass; moment of inertia; radius of gyration; lower trunk moment (peak of extension, extension, rotation); CoM velocity	More significant differences between Body segment inertial parameters (BSP) in the latter stages of pregnancy than in the early stage of pregnancy; the moment of inertia changed as pregnancy progressed; different BSPs should be used in biomechanical analyses of pregnant females according to the stage of pregnancy and each pregnant subject	Small sample size; inter-individual variability in physical constitution
34	Schroder, G et al.	2016	Germany	To determine the time of onset of back pain during pregnancy, and the accompanying changes in posture with respect to the kyphosis angle, the lordosis angle, and trunk inclination	Observational: Longitudinal follow-up study	n=26 Pregnant females, mean age: 30.7 ± 4.9 years. Trimester breakdown: 2nd trimester (n = 14), 3rd trimester (n = 19), post-partum (n = 8, excluded from synthesis)	Posture assessment: Video raster stereography VRS (Diers® formetric 4D); Trunk strength assessment: Diers® myoline device using strain gauge (DMS technology); Pain assessment: Numeric Rating Scale (0–10) for pain at rest and during movement; Biomechanical modelling: Custom spine model based on Bergmark's biomechanical principles to calculate global and segmental torque and moment. Inputs: body ma…	Postural analysis Kinetic analysis	Participants completed VRS measurements and trunk strength testing during the 2nd and 3rd trimesters; VRS involved optical surface mapping of the spine to extract trunk inclination, kyphosis and lordosis angles; Myoline testing measured maximum isometric strength in four trunk movement directions; Pain data were self-reported using an 11-point numeric rating scale; The biomechanical model estimat…	Kyphosis angle (°), lordosis angle (°), trunk inclination (mm); Trunk strength (N) in: Flexion, extension, lateral flexion (L+R), rotation (L+R); Calculated torque (Nm): segmental and global; Muscle force (N) of erector spinae; Pain levels (0–10 NRS scale) at rest and during movement Correlations between posture variables and weight gain	Lumbar lordosis decreased slightly from the 2nd to 3rd trimester (mean 51.1° to 49.4°), while kyphosis and trunk inclination increased. Flexion, rotation, and lateral flexion strength declined in the 3rd trimester. Spinal moments increased slightly during pregnancy and reduced postpartum. Pain at rest increased significantly. Pain during movement remained unchanged	Small sample size limited statistical power and prevented broader generalisation; Low recruitment during 1st trimester due to participant availability; The biomechanical model relied on literature-derived values and simplifications, particularly in muscle origin/insertion; MRI validation was limited to a few cases	Although participants were drawn from all three trimesters, the study was cross-sectional in design. Participants were grouped by pain level (VAS) and not followed longitudinally across pregnancy.
35	Branco, M et al.	2016	Portugal	[1] To quantify maternal anthropometric and body composition changes throughout pregnancy and in the post-partum period. [2] To identify the contribution of these parameters on the lower limb joints kinetic during gait	Observational: Longitudinal follow-up study	n = 11 Pregnant females; Age 33.2 (1.6) years; Gestational ages at assessment: 1st trimester: 14.2 ± 2.4 weeks; 2nd trimester: 27.3 ± 1.0 weeks; 3rd trimester: 36.3 ± 0.9 weeks; Post-partum (excluded from synthesis): 20.6 ± 5.2 weeks	Anthropometric data collected using ISAK protocols; 12 Qualisys Oqus-300 infrared cameras, 200 Hz; Reflective markers placed on lower limbs. 3 force platforms (2 × Kistler, 1 × AMTI; 1000 Hz)	Kinetic analysis Kinematic analysis	Participants walked at a self-selected comfortable pace during a 3-minute session. Reflective markers were applied to lower limb segments. Motion was captured with infrared cameras and synchronised with force platform data. Gait cycles were analysed for joint moments and powers. Anthropometric and body composition data were collected prior to gait assessment at each visit	Vertical GRF (3rd peak); Joint moments (hip, knee, ankle) in sagittal and transverse planes; Joint power in sagittal and transverse planes; Anthropometric predictors: body weight, BMI, body fat %, fat-free mass, abdominal-gluteal ratio, biiliocristal-biacromial ratio, segmental fat/muscle areas; Regression models linking anthropometric variables to gait kinetic outcomes	Estrogen levels increased significantly and were positively correlated with disability (1st to 2nd trimester) and diurnal LBPP (2nd to 3rd trimester)	Small sample size limited the use of multivariable regression (only single predictors used); post-partum data were included but not all differences reached significance; Some anthropometric variables were self-reported (e.g. prepregnancy weight); Regression model variability explanations ranged from moderate to high; caution advised when generalising	3 different models for calculating Whole Body CoM (BCoM) were used used : Model A) measures tCoM and CoP, model B) uses Pavol et al method to measure tCoM, model C) uses a combination of model A and B to calculate tCoM. Same population as Branco et al 2015, 2015 (n=11 pregnant females)
36	Ramachandra, P., et al	2017	India	To study the structural changes of foot and static plantar pressure patterns in females across various trimesters of pregnancy and post-partum	Observational: Longitudinal follow-up study	n=70 Pregnant females: gestational age of <12 weeks, age 18-35 years, mass at initial session 53.86 (8.78)kg, BMI 23.08 (4.17) Kg/m2 - tested at 12 weeks or less, 24 weeks, 32nd week of gestation and 2 measurements post-partum on the 3rd postnatal day if vaginal delivery or 6th postnatal day if C-section, and at 6 weeks post-partum	Ruled graph paper; Win-Track system (Medicaptuers Technology, France).	Kinetic analysis	Foot Measurements: Participants stood on a ruled graph paper with the tips of the first toe and the heels aligned with the long axis of the paper. They stood comfortably with hands by the side whilst the researcher measured foot width and length and navicular height. Static plantar pressures: participants stood on the Win-Track system in normal stance, feet parallel and arms across the chest; gaz…	Foot length L+R; foot width L+R; navicular height L+R; truncated length L+R; normalised navicular height truncated L+R; forefoot pressure L+R; hindfoot pressure L+R; contact area; average pressure; maximum pressure R	Maximum pressure was recorded at the hindfoot of the dominant leg; The feet of pregnant females tend to get pronated as pregnancy advances but do not reach baseline values even at 6 weeks post-partum; Pregnant females tend to bear more weight on the dominant foot with an increased static hindfoot pressure as pregnancy progresses	They used a subjective manual method to measure navicular height
37	Moreira, L., et al.	2017	Brazil	To investigate the control of upright quiet standing in pregnant females throughout pregnancy, and whether low back pain exerts influence on this motor task	Observational: Longitudinal follow-up study with non-pregnant CG	n=28 n=13 pregnant females with and without low back pain; mean age 25.84 (4.65) years, height 1.62 (0.05)m - Tested between 10-14 gestation weeks, and between 30-33 gestation weeks n=15 CG age-matching non-pregnant females with no low back pain; mean age 27.73 (5.51) years, mass 59.57 (8,53)kg, height 1.61 (0.06)m	sEMG electrodes were positioned on L + R multifidus and longissimus muscles and R soleus; 2 triaxial force plates (OR6, AMTI, USA).	Electromyographic analysis Balance analysis	Before the postural control task, subjects performed three 10s maximum voluntary contractions (MVC) of the lumbr and soleus muscles in a seated position with hip, knee and ankle joints at 90°. For the postural task, participants stood in an upright standing position on the force plates; stand quietly with feet ~20 cm apart, with arms along the body. Marks were made around the feet on a piece of p…	Muscle activity of lumbar and soleus muscles (mean value of EMG envelope normalized by the mean value of the MVC). Forces and moments to calculate AP and ML CoP displacement per foot: root mean square [RMS], mean velocity [MV], 80% power frequency [f80 estimated from the CoP power spectra; CoP area; CoP and reaction forces were used to estimate the global CoP	Pregnant females exhibited a lower MVC in postural muscles in comparison to CG. Lumbar muscle activity was significantly higher in the pregnant females compared to CG. Soleus muscle maintainted its activity at the same level throughout gestation. Higher postural oscillations were obseved in the AP direction while ML sway was reduced in 3rd trimester	None described	This study was derived from the Habitual Activity Patterns during Pregnancy (HAPPY) study that investigated the changes in objectively determined physical activity patterns during pregnancy and their influence on various pregnancy outcomes
38	Varol, T., et al.	2017	Turkey	To measure the static and dynamic plantar pressure distributions among pregnant females in different trimesters and examine whether the plantar pressure distribution was related to foot pain	Observational: Comparative cross-sectional study	n=131 Pregnant females grouped by pain intensity Group 1 (n=70) with VAS scores lower than the mean; mean age 27.96 (5.48) years, eight 157.96 (5.27)cm, weight 69.71 (12.55)kg, BMI 27.94 (4.86) kg/m2, gestation 26.54 (9.77) weeks, VAS < 2.95 Group 2 (n=61) with VAS scores equal to or higher than the mean; mean age 27.96 (6.50) years, height 157.00 (4.92)cm, weight 73.89 (13.32)kg, BMI 29.90 (4.68…	Plantar pressure: Dynamic pedobarography HR Mat (TekScan, Inc., South Boston, MA, USA) - sensing area of 487.7 × 447.0 mm, 4 sensors/cm2, pressure range of 862 kPa, and floor mat height of 0.57cm, 50 Hz - midgait protocol Pain assessment; Visual Analogue Scale (VAS)	Kinetic analysis	Participants walked barefoot and this data was used to divide the foot into 3 regions: the hindfoot, midfoot and forefoot; 3 individual masks were constructed under the forefoot (metatarsal region, big toe, and lesser toes), resulting in a total of 5 plantar subregions	Mazimum force (N), contact area (cm2), contact pressure (kPa), peak force (N), peak contact pressure (n), mean force and impulse (N) (R+L total, R+L hindfoot, R+L forefoot, R+L midfoot, R+L big toe, R+L other toes)	No significant demographic or gestational differences between Group 1 & 2. Force was significantly increased at the whole sole of the R foot in Group 2 while contact area was significantly increased in both feet. In Group 2, forces in the midfoot of both feet were significantly higher, whereas contact area was significantly higher for the L foot and contact pressure for the R foot. At the forefoo…	None described	This study was derived from the Habitual Activity Patterns during Pregnancy (HAPPY) study that investigated the changes in objectively determined physical activity patterns during pregnancy and their influence on various pregnancy outcomes
39	Flores, D., et al.	2018	USA	To track dynamic balance changes during pregnancy and determine if the method for calculating bCoM significantly influences the balance results	Observational: Longitudinal follow-up study	n=15 Pregnant females tested in 4 week intervals from 12 weeks gestation to delivery	Motion Capture using a 10-camera motion capture system (MotionAnalysis Corp.) 100Hz; Force data captured using a force plate (collecting at 1000 Hz, Kistler Group); Treadmill (TR7000i, Lifespan).	Kinetic analysis	Participants stood still for 10s on a force plate; walked on the treadmill at a comfortable pace for 60s; lay supine on a backboard spanning two force plates for 10s	Balance control was assessed via linear and angular motion of the body CoM (bCoM) relative to the ankle joint, and mechanical fall risk based on bCoM motion toward foot borders (BoS). CoG and extrapolated CoM (xCoM) distances to front, rear, and lateral borders were used to estimate fall potential, incorporating both position and velocity of the CoM.	A significant decrease in walking balance during pregnancy. As gestation progressed, non-linear changes in the bCoM motion within the BoS overtime were observed, with some changes starting early in pregnancy and others not starting until late 2nd trimester. The anthropometric model used to locate the bCoM significantly influences balance measures	Used a treadmill to study balance changes. Treadmill walking confines body motions in the transverse plane, which allowed us to uniquely measure the ability of participants to control the fore/aft bCoM motion. However, findings may only represent a fraction of the actual balance changes experienced during over-ground walking by our pregnant group
40	Hemmerich, A., et al.	2018	Canada	To determine the loads applied to the pelvis specifically at the hip and lumbosacral joints in pregnant and non-pregnant females during dynamic movement representative of what might occur during childbirth	Observational: Case series	n=5 n=2 Pregnant females in their 3rd trimester n=3 Non-pregnant females	Motion Capture using a 10 camera optical motion capture system (Qualisys (Gothenburg, Sweden) or Vicon (Oxford, UK) depending on participant geographical location), 120Hz. 34 markers placed bilaterally on the foot, shank, thigh, pelvis, and lumbar spine. Posterior pelvis and spine markers removed for the supine activity. 2 force platforms (Bertec Corporation, Columbus, OH, USA), 1000 Hz.	Kinematic analysis	Participants completed 3–5 trials of upright and supine birthing activities and walking at a self-selected pace. In the squat task, they descended into a deep squat with support and returned to standing. In all fours, they tilted the pelvis anteriorly/posteriorly while kneeling on force platforms. In McRoberts', participants lay supine and dynamically pulled knees to chest while lifting the upper…	Peak and resting joint moments at the hip (Extension, abduction, external rotation) and L5/S1 (Extension), hip angle in sagittal, coronal and transeverse plane, pelvic tilt, squat time, CoP and vertical GRF in supine	Squatting: All participants squatted with flat feet and minimal support. Pregnant subjects took longer and showed greater hip flexion, abduction, and pelvic tilt, but had lower peak hip extension moments. L5/S1 joint moments were highest in controls. All fours: Hip moments were minimal despite ~40° RoM. L5/S1 angles stayed within 6°, and pelvic tilt RoM was ~40°. One pregnant subject showed great…	Small sample size limits generalisability; Pelvic tracking and pressure data in the supine position were insufficient for full kinetic and kinematic analysis; Joint moments during initial kneeling (all-fours) phase could not be analysed due to lack of foot force plates; Lumbar spine markers were affected by skin motion artefact, restricting L5/S1 analysis to the sagittal plane; Improved tracking …
41	Krkeljas, Z.,et al.	2018	South Africa	To investigate the relationship between changes in gait kinematics and walking energy expenditure in pregnant females	Observational: Longitudinal follow-up study	n=35 n=14:1st trimester; mean age 28.1 (5.5) years, gestation 12.1 (2.2) weeks, height 160.8 (5.9)cm, mass 62.7 (10.5)kg, BMI 24.3 (4.0) kg/m2 n=20: 2nd trimester; mean age 27.1 (6.1) years, gestation 22.3 (2.6) weeks, height 160.2 (6.8)cm, mass 71.3 (16.6)kg, BMI 27.7 (6.2) kg/m2 n=10: 3rd trimester; mean age 26.6 (6.6) years, gestation 31.4 (2.6) weeks, height 161.4 (7.2)cm, mass 78.8 (14.7)kg,…	8 Oqus 300+ cameras from Qualisys Motion Analysis System (Qualisys, Sweden), 220Hz - markers placed on anatomical landmarks according to the full-body CAST/IK/HH gait model; 4 AMTI BP400600 force plates (AMTI, Watertown, MA, USA).	Kinematic analysis	Before 3D gait analysis took place, participants walked at a self-selected pace until steady state was reached (Heart rate variation no more than 3 bpm). Gait analysis: walked in a straight line along a 15m walkway; only trials in which the participant’s foot landed entirely on a force plate for 3 consecutive steps (i.e. at full stride), were considered for inclusion in the data set; 3 trials at …	Stride length; step width; double support time; vertical excursion of the centre of gravity; ML COG displacement; reduction of energy expenditure; gross walking volume of oxygen; net total of walking volume of oxygen; respiratory quotient; Gross and net energy cost relative to walking speed during pregnancy and changes	Weight gain per trimester was within recommended range. Participants were on borderline overweight (25.1 ± 5.5 kg/m2) pre-pregnancy. ML deviation of CoG significantly increased between trimesters, while walking speed, step length, and step width remained unchanged. Changes in gait kinematics, step width and CoG ML were associated with mass gain rather than the absolute mass, whereas changes in wa…	Not all the pre-pregnancy weight was obtained from participants’ records and was therefore self-reported, which is known to be under-estimated at the times; large withdrawal rates prevented longitudinal tracking	Same population as Krkeljas et al. 2018 (n=35 pregnant females)
42	Krkeljas, Z., et al.	2018	South Africa	To investigate the changes in gait and postural control as factors of stability during walking	Observational: Longitudinal follow-up study	n=35 n=14:1st trimester; mean age 28.1 (5.5) years, gestation 12.1 (2.2) weeks, height 160.8 (5.9)cm, mass 62.7 (10.5)kg, BMI 24.3 (4.0) kg/m2 n=20: 2nd trimester; mean age 27.1 (6.1) years, gestation 22.3 (2.6) weeks, height 160.2 (6.8)cm, mass 71.3 (16.6)kg, BMI 27.7 (6.2) kg/m2 n=10: 3rd trimester; mean age 26.6 (6.6) years, gestation 31.4 (2.6) weeks, height 161.4 (7.2)cm, mass 78.8 (14.7)kg,…	3D motion analysis system (Qualisys, Sweden) - 8 Oqus 300+ cameras, 220 Hz - markers placed on anatomical landmarks according to the full-body CAST/IK/HH gait model (feet, lower limbs, pelvis, trunk)	Kinematic analysis	Stand still; walk straight along the 15 m runway; the average of 3 trials were used for analysis	COG / CoP inclination angle; AP and ML Trunk lean, AP and ML pelvic tilt, trunk AP excursion (walking); walking speed; stride length; step width; foot clearance; swing time; double support time; COGv; COG ML; CoP ML; margin of stability	No differences in participant characteristics, gait kinematics, or step width between trimesters. ML CoG motion and CoP range increased across trimesters, with CoP range in the 3rd trimester significantly higher than in the 1st or 2nd. Trunk inclination (hyperextension) increased by 112% from the 1st to 2nd trimester and by an additional 61% from the 2nd to 3rd. CoG/CoP inclination angle was high…	The sample size was small	A treatment intervention paper Same population as Krkeljas et al. 2018 (n=35 pregnant females)
43	Bivia-Roig, G., et al.	2018	Spain	To compare lumbar spine and pelvic curvatures, and muscle activation of the erector spinae and hamstring muscles between a group of pain-free nulliparous females, a group of pain-free pregnant females in the third trimester of pregnancy, and the same pregnant females post-partum, during erect standing	Observational: Longitudinal follow-up study with non-pregnant CG	n=68 n=34 pregnant females; mean gestation 36 (1)weeks, age 34.7 (3.1) years, pregnancy weight 70.00 (8.7)kg, height 163.2 (6.7)cm, BMI 26.2 (2.7) kg/m2 - tested once during pregnancy and once 2 months post-partum n=34 CG non-pregnant females; mean age 32.9 (4.9) years, weight 59.4 (8.6) kg, height 163.8 (5.5)cm, BMI 22.1 (2,9) kg/m2	A Liberty 240/16 electromagnetic motion capture system (Polhemus Inc., Colchester, USA), with 2 sensors (L1 and S1) detecting the magnetic pulses, 240 Hz; 2 EMG100C Biopac modules (Biopac Systems, Inc., Goleta, CA) on hamstrings (biceps femoris) and erector spinae.	Electromyographic analysis Kinematic analysis	Barefoot standing position, with feet pelvis-width apart, knees straight, arms by sides, and hands facing inwards. Participants fixated on a mark set at eye level on the opposite wall; kept a natural standing position and then angular displacement and EMG activity data were recorded for 5s	Lumbar curvatures; pelvic curvatures; EMG percentages of activation in the standing position	No age or height differences between CG and pregnancy groups. Weight, BMI were lower in CG and post-partum compared to pregnancy; abdominal circumference was higher antepartum due to pregnancy-related mass changes. Lumbar flexion and pelvic rotation did not differ across groups. EMG activation of erector spinae and biceps femoris during standing was significantly higher in pregnant participants v…	The sample was heterogeneous; no follow up measurements throughout pregnancy; limited to last trimester of pregnancy; only involved pain-free females	Same populationas Bivia-Roig et al. 2019 (n=34 pregnant females)
44	Mei, Q., et al.	2018	China	To analyse gait of pregnant individuals throughout pregnancy and post-partum	Observational: Longitudinal follow-up study	n=16 Pregnant females; mean age 32.5 (3.64) years, height 161.8 (5.27)cm - tested in 2nd (T2) (mean mass 57.4 [2.03]kg) and 3rd trimester (T3) (mean mass 59.6 [2.36]kg) and 4-month post-partum (mean mass 51.8 [2.21]kg)	8-camera motion analysis system (VICON Motion System Ltd., Oxford, England), 200 Hz - markers placed on pelvis, lower limbs and feet; Foot was divided into ten anatomic parts, including 1st toe (FT), 2nd to 5th or other toes (OT), 1st metatarsal (M1), 2nd metatarsal (M2), 3rd metatarsal (M3), 4th metatarsal (M4), 5th metatarsal (M5), middle foot (MF), medial heel (MH), and lateral heel (LH). A a …	Kinematic analysis Kinetic analysis	Participants walked barefoot on a 10m walkway at a comfortable speed to present normal gait characters, with R foot striking on the force plate; 5 trials	Peak joint angles at ankle (inversion and eversion); hip (flexion, extension, abduction, adduction, internal and external rotation); pelvis (anterior and posterior tilt); mean foot pressure and contact area; time and velocity for CoP trajectory; CoP coordinates and deviation in stance phases (ICP, FFCP, FFP, FFPOP). Stride and stance time. Comparisons were made between time points	Ankle eversion decreased from T2 to T3 but increased post-partum (PP). Pelvic anterior tilt and external rotation angles were highest in T3 vs T2 and PP. Hip flexion and extension angles differed between PP and both trimesters; PP had greater hip adduction in stance. Mean pressures in M2 and M3 were highest in T3 vs T2 and PP. MF contact area increased with gestation but dropped post-partum; T3 s…	There's a lack of gait biomechanical data from females in the first trimester due to them being unavailable because of nausea; the reversible or non-reversible changes in pregnant foot shape might afect plantar loading and need further analysis via collecting larger data sets throughout pregnancy and post-partum
45	Catena, R.D., et al.	2018	USA	[1] To compare the use of Jensen’s (1996) data for segment mass determination (fit to linear regression specific to pregnant females) to Pavol’s (2002) method (volume measurements and density assumptions) and [2] to determine pregnancy torso CoM from Pavol’s method (based on the weighted sum of five portions of a torso) vs. a force plate method for calculating the torso CoM location	Observational: Longitudinal follow-up study	n=30 pregnant females; mean age 28.43 (4.03) years, mass 68.16 (9.98) kg, height 168.54 (6.65) cm - tested once a month until birth, beginning at eight weeks gestation	Motion capture using a 10 camera system (MotionAnalysis Corp.) 100 Hz; Kinetic data collection using a force plate (Kistler 9260AA6), 1000 Hz.	Kinematic analysis Kinetic analysis	Participants stood on the force plate for 10s; posterior markers were removed and then the participant laid supine on the backboard for 10s	Anthropometry measurements, differences between models for body and segment masses and torso CoM location	Anthropometric trunk measures (BMI, torso depth, and waist circumference) showed the strongest linear correlations with gestation. Torso width and pelvic circumference followed similar but more moderate trends. True body mass was 4% higher than Pavol’s estimates but lower than Jensen’s, whose standard deviations were 7× larger. Segment mass percentages varied by model and over time. Thigh mass wa…	Did not separate abdomen from pelvis or report joint centres, limiting its use to segment mass (not CoM) analysis. This study assumed a fixed pelvis CoM along the L3–L4 to mid-hip axis. Although pelvic circumference data suggest potential anterior/lateral CoM shifts, their impact was likely minimal due to the pelvis’s small size and mass relative to the torso	Intervention study
46	Bertuit, J., et al.	2018	Switzerland	[1] To analyse the center of pressure (CoP) during gait in pregnant females with pelvic girdle pain (PGP), [2] To evaluate the effect of pelvic belts on the (CoP), [3] To compare 2 types of belts	Experimental: Longitudinal follow-up intervention study with non-pregnant CG	n=127 n=46 pregnant females with PGP (PGP-PW); mean age 30 (5) years, height 162 (5)cm), split into: n=38 Group A with a belt n=8 Group B no belt n=58 healthy pregnant females (HPW); mean age 29 (5) years, height 166 (6)cm All pregnant groups tested at the 18th week of pregnancy (T1) and between the 34th and 38th week (T2) n=23 CG non-pregnant females; mean age 27 (5), height 168 (6)cm - tested o…	Electronic walkway with embedded pressure sensors (GAITRite Gold, CIR Systems, PA, USA, length: 6.1 m, width: 61 cm), 100 Hz; Belt 1 (Ortel-P, Thuasne); Belt 2 (LombaMum, Thuasne).	Kinetic analysis	9 gait trials (3 at each velocity); walked barefoot on the walkway in 3 different conditions: 1) at preferred velocity, and conditions 2 and 3 at fast and slow velocities	Stance time, CoP excursion in AP and ML direction, CoP velocity	Speed influenced all parameters except CoP ML excursion. The parameters did not show any significant differences between PGP-PW and H-PW. The comparison between PGP-PW and CG revealed several differences: for PGP-PW, stance time was by 7% higher, CoP AP and AP-ML displacement was 5% lower and CoP ML and AP velocity were 8 to 16% lower, depending on speeds. CoP APML velocity was different between …	Healthy pregnant females were recruited during sessions of pre-natal gymnastics. This suggests that these females were able to move freely and had a correct level of activity and knowledge of their body map. Therefore, our sample may not correctly represent the general population of pregnant females. This could bias our results by overestimating the capacities of this group. Furthermore, group B …
47	Pauk, J., et al.	2018	Poland	To verify possible changes in the spine parameters in pregnant females with respect to pelvic torsion, pelvic obliquity, pelvic/shoulder obliquity, thoracic kyphosis angle, lumbar lordosis angle, and sacral angle	Observational: Longitudinal follow-up study	n=12 pregnant females; mean age 30.9 (5.8 years), initial BMI 25.3 (2.1) kg/m2 - tested at 11th, 25th and 38th week of pregnancy	3D motion analysis system (Winspine Pointer, Zebris Medizintecnik, Isny, Germany) with an ultrasonic pointer and a basic system (CMS20), 100Hz.	Postural analysis	Spine parameters were measured in a neutral standing position using the Zebris WinSpine Pointer 3D motion analysis system (100 Hz). The device used ultrasonic markers to record spatial spine data. The following parameters were captured at each timepoint: pelvic torsion, pelvic obliquity, pelvic/shoulder obliquity, thoracic kyphosis, lumbar lordosis, and sacral angle. All measurements were perform…	Pelvic torsion, pelvic obliquity, pelvic/shoulder obliquity, thoracic kyphosis angle, lumbar lordosis angle, and sacral angle in a neutral standing position in sagittal and frontal plane	BMI increased from 25.3 kg/m² at week 11 to 28.7 kg/m² at week 38. Kyphosis angle rose significantly from 53.2° at week 25 to 57.3° at week 38. Lumbar lordosis also increased significantly from 40.0° to 44.2° between weeks 25 and 38. A significant positive correlation was found between BMI and thoracic kyphosis in week 38	Small size of the sample group of pregnant females and the static position	females not in labor but the study is on labor
48	Bivia-Roig, G., et al.	2019	Spain	To analyze the movement of the lumbar spine and the pattern of activation of the lumbar ES during trunk flexion extension in healthy pregnant females	Observational: Longitudinal follow-up study with non-pregnant CG	n=68 n=34 pregnant females; mean age 34.7 (3.1) years, antepartum weight 70.0 (8.7)kg, height 163.2 (6.7)cm, BMI 26.2 (2.7) kg/m2 - tested during pregnancy and two months post-partum n=34 CG non-pregnant females; mean age 32.9 (4.9) years, weight 59.4 (8.6)kg, height 163.8 (5.5)cm, BMI 22.1 (2,9) kg/m2 - tested once	A Liberty 240/16 electromagnetic motion capture system (Polhemus Inc., Colchester, USA), with 2 sensors (L1 and S1) detecting the magnetic pulses, 240 Hz; 2 EMG100C Biopac modules (Biopac Systems, Inc., Goleta, CA) on erector spinae.	Electromyographic analysis Kinematic analysis	Stood barefoot on 2 markers on the floor with feet pelvis-width apart, knees straight, arms by sides, and with hands facing inwards; stare at a mark set at eye level on the opposite wall; move as far in the sagittal plane as possible following these instructions: bend neck, place chin on chest, bend forward and try to flex as far as possible, rest for 1s at maximum flexion and then return to the …	Lumbar spine RoM, erector spinae activity pattern during trunk flexion-extension, lumbar RoM (flexion-extension), time of lumbar flexion over 90% of maximum, average activation during flexion, average activation during extension, flexion-extension ratio; average activation during eccentric contraction, average activation during concentric contraction, average activation during myolectrical silenc…	Weight and BMI were lower in the CG and post-partum groups than during pregnancy, while abdominal circumference was greater antepartum. Pregnant females had reduced lumbar flexion range, lower average flexion, and shorter time spent at ≥90% max flexion compared to nulliparous and post-partum groups, but these values normalised after birth. Muscle activation during flexion and eccentric contractio…	Heterogeneous sample; only involves pain free females	Same population as Bivia-Roig et al. 2018 (n=34 pregnant females) External anthropometry findings: three patterns of anthropometric change were identified. GHD, UarmC, and ThighC showed no significant change across pregnancy or post-partum. BreastH, HalfW, HalfD, L34D, NeckC, L34C, ShankC, and FarmC increased significantly during pregnancy but returned to baseline post-partum. Key variables—BMI, …
49	Mikeska, O., et al.	2019	Czech Republic	To analyse the distribution of plantar pressures and foot characteristics during walking between weeks 27 and 36 of pregnancy and to test the effect of the customized orthopaedic shoes that were worn by the experimental group	Observational: Longitudinal follow-up non-randomised control study	n=73 pregnant females; mean age 30.34 (4.78) years, height 165.15 (22.41) cm, weight at 27th week 71.74 (11.84)kg split into 2 groups: n=35 pregnant females Experimental group wearing specific orthopaedic shoes n=38 CG pregnant females Tested in the 27th week of gestation and in 36th week of pregnancy	Emed walkway – trademark of novel GMBH in Munich, Germany (Emed-xl, platform size: 1,529 x 504mm2, sensor area: 1,440 x 440mm2, number of sensors: 25,344, sensor resolution: 4 sensors / cm2, recording frequency: 100 Hz, measuring range: 10–1,270 kPa, pressure threshold: 10 kPa)	Kinetic analysis	Walked barefoot 3m ahead of the pressure platform and finished 1m after the end of the platform; 5 trials consisting of 10 steps each; the experimental group wore specific orthopaedic shoes 1–2 weeks after first measurements; they were given 2 shoes, 1 for home-wear and 1 for outside-wear and they had to wear them daily	Heel width,foot length, forward progession angle, arch index, hallux angle, forefoot width; maximum force, peak pressure and contact area in pre-defined regions in the R + L foot (hindfoot, midfoot, metatarsal heads, big toe, toes 2, 3, 4 & 5)	Heel width showed the greatest effect size, notably in R foot pre-post comparisons in the experimental group. Small effect sizes were found for forefoot width; foot progression angle, arch index, and hallux angle showed minimal changes. In the experimental group, peak pressure significantly increased post-intervention in the L foot midfoot and R foot hindfoot. Similarly, the CG showed increased p…	The length of the measurement period	Anthropometric and skinfold measurements were also collected to calculate BMI, WHR, adipose tissue distribution, central fatness, peripheral fatness, trunk to extremity ratio, percentage of body fat.
50	Opala-Berdzik, A., et al.	2019	Poland	To examine changes in sacral inclination angle across pregnancy and postpartum, and assess its relationship with lumbopelvic pain, BMI, and body mass	Observational: Longitudinal follow-up study	n=14 Pregnant females; mean age at start 27.9 (2.9) years, mass 60.9 (11.0)kg, height 166.0 (7.5)cm tested at early pregnancy (< 16th week), advanced pregnancy (5 - 2 weeks before the due date), and 6 months post-partum	Saunders digital inclinometer (Baseline Digital Inclinometer, The Saunders Group Inc, Chaska, MN,USA) placed at the sacral mid point in the middle between the lower aspects of the PSISs	Postural analysis	Clothing covering the back was removed for identification of bony landmarks; stand erect barefoot with feet hip-width apart, knees straight, arms by sides, hands facing inwards. The sacral midpoint was palpated and marked; Inclinometer placed on a flat horizontal surface and the digital reading set to zero °; inclinometer was placed at the sacral midpoint and the angle was recorded. 3 trials	Sacral inclination angle	There was no significant effect of advanced pregnancy on the sacral inclination angle	Small sample size; the first test session included females up to 16 weeks pregnant	Anthropometric and circumferential measurements also collected
51	Desseauve, D., et al.	2019	France	To compare the impact of foot posture on biomechanical parameters considered essential in obstetrical biomechanics during a squatting birth position: on tiptoes versus with feet flat on the floor	Observational: Prospective comparative pilot study	n=13 Pregnant females; mean age 32.8 (2.8) years, gestation 34 (0.7) weeeks, BMI 26.0 (0.8) kg/m2	Optoelectronic motion capture system consisting of 12 infrared cameras cadenced at 100 Hz (VICON, Oxford Metrics, UK) Epionics SPINE system (Epionics Medical GmbH, Potsdam, Germany), 50Hz.	Postural analysis	Asked to spontaneously squat and hold stable for 3s; asked to squat a different way to how they did the first time (if they squatted with flat feet first then they would squat on tiptoes and vice versa); lumbar curvature was measured during the 2 different positions	Hip flexion, hip abduction, the flexion of the plane of the external conjugate on the spine (ANGec) and lumbar curve	Most participants (11/13) spontaneously adopted the tiptoe squatting position first. All could perform both squats. Hip flexion was lower on tiptoes, but hip abduction was not significantly different. The ANGec angle (pelvic inlet–spine angle) and lumbar lordosis were both higher in the tiptoe position. No participant on tiptoes met criteria for an optimal squatting posture. Feet-flat squats prod…	Pilot study focused on females at the third trimester near term, but not in labor	Anthropometric and circumferential measurements also collected
52	Catena, R.D., et al.	2019	USA	To explore if anthropometry, CoM, and standing posture changes that occur during pregnancy persist over any period of time post-partum	Observational: Longitudinal follow-up study	n=17 Pregnant females (all Caucasian); mean age 28.94 (4.02) years, mass 71.58 (9.83) kg, height 169.74 (7.76) cm, BMI 24.91 (3.64) kg/m2 - tested at 16-20 weeks, 36-40 weeks, and at 4-week intervals after birth to 7-months post-partum	A 10-camera motion capture system (MotionAnalysis Corp., Santa Rosa, USA), 100 Hz; Force plate (Kistler Inc., Amherst, USA), 1000 Hz.	Kinematic analysis Kinetic analysis	Quiet standing in anatomical position on a force plate for 10s; posterior markers removed; participants performed quiet laying in anatomical position for 10s on a backboard spanning two force plates	CoM body segments (head, torso, upper arm, forearm, shank and feet); Segment masses as a % of body mass (head, torso, pelvis R+L uppper arm, R+L forearm, R+L thigh, R+L shank, R+L foot); Torso and Body CoM positions and standing posture variables (torso- ML, AP, long; body- ML, Superior-Inferior [SI], AP; hip- ext, add, ER; lumbar); Three-dimensional hip angles, lumbar flexion angle	All body segments except the thighs showed significant mass changes during pregnancy, returning to baseline postnatally. Pelvis mass had a main effect but no pairwise differences. Torso CoM shifted significantly from R-L between pregnancy and 20–24 weeks postpartum. Torso CoM dropped during pregnancy and rose again after birth, not statistically significant. A significant anterior shift in torso …	Findings are only generalisable to Caucasian U.S. nationals. Type of delivery was not recorded but is not expected to affect anthropometry, CoM, or posture beyond a few weeks. It is unclear whether participants returned to pre-pregnancy levels, as testing began at 16 weeks’ gestation. By 16–20 weeks, average weight gain is 2–4 kg, mostly in the pelvis, with torso CoM already shifting down and for…	Anthropometric, muscle architecture and Bioelectrical impedance measurements also collected Postpartum data are acknowledged but excluded from synthesis.
53	Forczek, W., et al.	2019	Poland	To perform a kinematic analysis of the gait pattern in the context of changes in the movement system connected with foetus development in the first trimester of pregnancy	Observational: Longitudinal follow-up study	n=15 Pregnant females; mean age 30.2 (3.05) years, height 166.64 (4.06)cm, weight 59.3 (7.71)kg, BMI 21.30 (2.24) kg/m2 - tested before pregnancy and in 1st trimester	A 5-camera motion capture system (Vicon 250, Oxford Metrics Ltd., UK; 120 Hz) was used with marker placement following the GOLEM model (head, trunk, pelvis, upper and lower limbs). Ground reaction forces were recorded using a FreeMED force platform (Sensor Medica, Italy). The plantar surface of each foot was divided into nine regions: medial and lateral heel; medial and lateral arch; first, 2nd–3…	Kinematic analysis	Walked barefoot across the room where the floor is covered in a special surface; at least 10 gait cycles for each leg (20 steps); walked along a 2.4m long measuring path at a natural gait speed until 3 correct footprints for each side were achieved	Double support time, stride length, step cadence, pelvis position in three planes, mean width of the BoS; dynamic longitudinal arch index, forefoot [%] and rearfoot [%] loading ratio, ratio of medial [%] and lateral [%] foot loading, average contact area and maximal pressure for each region	No significant differences in basic gait parameters between sessions. Stride length, cadence, and foot contact time remained unchanged. BoS: Significant increase in mean inter-ankle distance during double support in the first trimester. Ankle-to-pelvic width ratio was higher in pregnancy. No significant changes in pelvic tilt, obliquity, or rotation RoM. Pelvic angle changes in the sagittal plane…	The lack of pre-gestional evaluation, which would represent the normal gait pattern of the sample, limits the discussion and conclusion of the study	Ligamentous Laxity was also measured using a modified Jobbin's extensometer
54	Catena, R.D., et al.	2019	USA	To determine how body anthropometry changes during pregnancy and to determine the relationship between anthropometric changes and dynamic balance changes during pregnancy	Observational: Longitudinal follow-up study	n=15 Pregnant females; mean age 28.13 (4.26) years, mass 65.42 (7.0)kg, height 168.8 (7.73)cm -tested at 4-week intervals from 12 weeks gestation to childbirth	A 10-camera motion capture system (Motion Analysis Corp., Santa Rosa, USA), 100 Hz; Forceplates (Kistler Instrument Corp., Amherst, USA), 1000 Hz.	Kinematic analysis Kinetic analysis	Participants performed motion capture tests standing and laying for 10s; in between these trials they would walk on a treadmill for 60s; Walking balance testing was conducted in between standing and laying trials for dynamic balance measurements; The first 36 gait cycles were analysed	Treadmill speed; linear CoM RoM in the AP direction (AP-CoM), peak ML CoM velocity (ML-CoMv), total angular RoM of the CoM around the ankle joint centers (R + L) in the ML direction (ML-CoM), maximum ML angular CoM motion for each stride (maxML-CoM)	Taller participants walked faster. Preferred walking speed decreased with gestational age. Anthropometric changes had little direct impact on balance. Covariates explained 22.5%–56.9% of variance in balance before accounting for balance measures. AP-CoM balance showed only 2.1% variance attributable to anthropometry. Positive correlations were found with first testing average, gestational age, an…	Only the temporal link between first and subsequent testing indicates causality; other relationships remain unclear. Prior research has mainly examined static balance changes during pregnancy, but standing balance may not reflect dynamic balance shifts in this population. Although dynamic conditions are more relevant to fall risk, this study is only indirectly comparable to previous static balanc…
55	Catena, R.D., et al.	2019	USA	To evaluate the kinematic changes from early trimester to mid-third trimester of pregnancy, particularly in sagittal plane lower extremity and back angles changes	Observational: Longitudinal follow-up study	n=15 Pregnant females; mean age 29.3 (3.7) years, height 167.6 (6.1)cm, mass 72.5 (10.3)kg - tested between 16 and 20 weeks, 20 and 24 weeks, 24 and 28 weeks, 28 and 32 weeks, and 32 and 36 weeks gestation	A 10-camera motion capture system (MotionAnalysis Corp., Santa Rosa, USA), 100 Hz; 2 force plates (Kistler Inc., Amherst, USA), 1000Hz.	Kinematic analysis	Started in a standing position in front of the chair. Perform the sitting motion in a normal comfortable manner, pausing for at least 1s, from a comfortable standing position to a comfortable resting seated position). If fatigued, they were instructed to remain seated until they felt ready to complete another trial. After they rose back up from the chair, they again were told to pause for at leas…	Three-dimensional joint kinematics (shoulder, ankle, knee hip, and spine [angle between pelvis (L3-4 to hip joint center) and torso (L3-4 to C7)]): minimum and maximum joint angle, RoM, and peak positive and negative angular velocities for all joint position data in the sagittal plane; transverse and coronal plane variables for the hip	No changes in ankle/knee motion or peak joint velocities during pregnancy. Between 16–24 weeks, hip extension decreased by 8°, and spine extension increased by 8°. Shoulder extension was higher post-first testing. Hip flexion RoM decreased by 6°, abduction increased by 2°, and external rotation increased by 5° (24–36 weeks). Spine flexion RoM increased by 7° (16–36 weeks). No coordination changes…	A standard chair height was used for all participants; leg length normalisation was not applied, as this repeated-measures study did not require it. To limit false positives from multiple comparisons, variables were required to approach significance on both body sides (excluding shoulder coordination), avoiding the need for an arbitrarily low alpha. This approach confines findings to bilateral ef…
56	Bey, M.E., et al.	2019	Germany	To investigate muscle properties of the knee extensors at two stages of pregnancy and 6 months after delivery	Observational: Longitudinal follow-up study with non-pregnant CG	n=29 n=19 pregnant females; mean age 30 (4) years, height 170 (6)cm, BMI at start 23.0 (2.9) kg/m2 - Tested 3 times; early pregnany, later pregnancy and >6 months post-partum n=15 CG non-pregnant females; mean age 28 (4) years, height 166 (6) cm, BMI 23.4 (2.7) kg/m2 - Tested once	7 Vicon cameras (VICON Motion Systems, version 1.7.1, Oxford,United Kingdom), 250 Hz - markers applied to dominant lower limb; Dynamometer (BIODEX Medical System 3, Shirley, NY,United States).	Kinetic analysis Kinematic analysis	Participants stood barefoot for thigh perimeter marking, then sat on a dynamometer at an 85° trunk angle. Isometric knee extensor strength was assessed via five slow ramp contractions at 90° knee flexion, with simultaneous kinematic and force data collection. Vastus lateralis architecture (thickness, pennation angle, fascicle length) was evaluated using ultrasound	Absolute and relative knee extensor joint moments, muscle architecture (thickness, pennation angle, fascicle length), body composition (skeletal muscle mass, fat mass, intracellular and extracellular water, total body water).	Body mass, BMI, and the thigh perimeter in PP were not different from the non-pregnant CG. Body mass, BMI, and the thigh perimeter in PP were not different from the non-pregnant CG. During Pregnancy the relative knee joint moment, normalized to body mass, was significantly smaller at LP compared to EP and PP. The post-partum absolute and relative knee extensor moments were not significantly diffe…	No a priori power analysis conducted due to lack of previous data. Muscle water retention (e.g. amniotic fluid) could not be separated in BIA data. Changes in strength may be influenced by participant anxiety or altered force production in late pregnancy. Individual variability in physical activity levels not controlled. Only two participants had pre-pregnancy baseline data
57	Desseauve, D., et al.	2019	France	To assess the effects of thigh flexion and thigh abduction on the position of the pelvic inlet plane and the lumbar curve in the gynaecological position according to the individual characteristics of each pregnant woman during the 1st, 2nd and 3rd trimesters of pregnancy.	Observational: Longitudinal follow-up study	n=18 Pregnant females; mean age 33.1 (2.8) years, BMI at start 24.0 (0.7) kg/m2 - Tested during 1st, 2nd, and 3rd trimesters	An optoelectronic motion capture system using 12 infrared cameras cadenced (VICON, Oxford Metrics, UK), 100Hz - markers placed on particular anatomical landmarks following a Conventional Gait Model marker set; Epionics SPINE system (Epionics Medical GmbH, Potsdam, Germany), 50Hz. Extensometer.	Postural analysis	Delivery room environment; took measurements of finger laxity with the extensometer; measurements in a static supine position with diferent angles of hip flexion (0°/30°/60°/90°/110°/ maximum hip flexion) and abduction (30°/60°/maximum hip abduction); each participant underwent a maximum of 18 measurement sequences in each session	Hip flexion and abduction, pelvis external conjugate, and lumbar curve position	Significant associations were found between joint laxity and both the TIP and ANGce. ANGce correlated with hip flexion, hip abduction, joint laxity, and maternal age, with stronger association for hip flexion. A 4.35° increase in hip flexion corresponded to 1° pelvic inlet flexion (ANGce). Lumbar curve correlated with hip flexion, hip abduction, and BMI. Joint laxity approached significance for l…	The study focussed on females who weren't in labour
58	Chu, S.R., et al.	2019	USA	[1] To assess if knee joint laxity and compliance differ between the first trimester of pregnancy and 4–5 months post-partum and [2] To see if there is a difference between primiparous and multiparous females regarding change in knee joint laxity and compliance	Observational: Longitudinal follow-up study	n= 48 Healthy pregnant females; mean age 29.2 (4.3) years, BMI 26.0 (5.4) kg/m2 - Tested in 1st trimester and at 19 (4) weeks post-partum	Vermont Knee Laxity Device (VKLD, University of Vermont, Burlington, VT); 3D motion capture system (Optotrak, Northern Digital Inc, Waterloo, ON), 60Hz - markers placed on the lower limb. Three markers were attached to the VKLD as the reference markers for the pelvis, which was assumed to be stationary once strapped into the VKLD; Force sensor (Model 9820, Advanced Force Measurement, Scottsdale, …	Kinematic analysis Kinetic analysis	Participants lay supine on the Vermont Knee Laxity Device with the right foot braced and aligned. A static trial was performed with the knee at 20° flexion. Varus-valgus laxity was assessed via medial-lateral forces (10 Nm), and anterior-posterior laxity via 95 N directional force at the tibial tuberosity, with motion captured using Optotrak (60 Hz). Knee compliance was calculated from force-disp…	Knee joint (translation/rotation, force/torque); coronal plane laxity (translation, rotation, force, moment); knee displacement (valgus, varus, anterior); posterior knee laxity; compliance; knee compliance (anterior, posterior, varus, valgus); knee laxity (valgus, varus, anterior)	Laxity: Significant reductions in coronal and posterior laxity over time for both primiparous and multiparous females. Anterior laxity increased in primiparous females, with a significant time–parity interaction. Peak laxity values declined in the coronal and posterior directions across both groups. Anterior translation increased in primiparous and decreased in multiparous females. Compliance: Po…	It did not include any direct measurements of the transient stress-strain conditions within the knee joint tissues that may influence cartilage and meniscal health. Restrictions on imaging in the first trimester precluded measures that would provide clear visualization of knee joint structures. Therefore, laxity in various directions could not be attributed to specific structures, but rather was …	Data from the post-partum phase were acknowledged but excluded from the synthesis.
59	Christensen, L., et al.	2019	Norway	[1] To assess the influence of PGP, pregnancy and speed on spatiotemporal and trunk, pelvic and hip kinematics during gait in the 2nd trimester, and [2] to explore the relationship between speed and fear of movement, disability and pain	Observational: Cross-sectional comparative study	n=73 n=25 pregnant females with pelvic girdle pain; mean age 30.9 (2.2) years, height 1.67 (0.07)m, mass 68.7 (8.0)kg. n=24 asymptomatic pregnant females; mean age 31.5 (3.7) years, height 1.67 (0.07)m, mass 67.3 (7.8)kg n=24 CG non-pregnant females; mean age 31.4 (4.0) years, height 1.66 (0.06)m, mass 63.4 (6.7)kg	Qualisys pro-reflex motion analysis system (Qualisys AB, Gothenburg, Sweden) with 12 cameras, 300 Hz; 2 AMTI LG6 force plates (Advanced Mechanical Technology Inc., Watertown, MA, US), 1500 Hz.	Spatiotemporal analysis Kinematic analysis	Walk barefoot at self-selected speed along a 15m walk-way with force plates embedded; the first four gait cycles with foot placement within the force plates for each participant were used in the analyses	speed, stride width, stride length, ipsilateral step length, contralteral step length, cycle time, stance time, stance width, double limb support, C7 lateral translation RoM, L3 lateral translation RoM, pelvic frontal plane RoM, pelvic transverse plane RoM, hip sagittal plane RoM, hip frontal plane RoM, thoracic transverse plane angle at toe off, pelvic frontal plane angle at peak hip adduction, …	In the PGP group, gait speed was negatively correlated with fear of movement and disability (PGQ), but not with pain. All spatiotemporal variables differed significantly between groups except stride width. Gait speed was 18% slower in pregnant females with PGP versus asymptomatic ones. All variables except stance phase differed by ~10% between pregnant groups. Asymptomatic pregnant females had lo…	Cross-sectional design doesn't establish acause and effect relationships between PGP, pregnancy and the gait variables; soft tissue artefacts and validity of skin markers to track underlying skeletal segments are common sources of error in kinematic analyses
60	Alberton, C.L, et al.	2019	Brazil	To determine the apparent weight reduction in immersion and vertical ground reaction force (Fz) during water-based activities in pregnant females during their 3rd trimester	Observational: Cross-sectional study	n=11 Pregnant females; mean age 28.1 (5.7) years, mass 72.5 (10.1)kg, height 165.0 (5.1) cm, gestation 32.0 (1.3) weeks	A waterproof uniaxial force plate (EMG630C, EMGSystem; São José dos Campos, Brazil), 2000Hz.	Kinetic analysis	3 water exercises were chosen: stationary run (SR), frontal kick (FK) and butt kick (BK); participants maintained the standing position immersed up to xiphoid process depth on the platform for 30s, with the arms in water. The exercises were randomly performed in 15 repetitions with a 5-min rest interval between each exercise	Apparent weight (% body weight); Peak vertical GRF (Fzpeak, BW); Impulse (N·s); Contact time (s); Swing time (s); Comparison across 3 aquatic exercises	Results revealed no significant difference between water-based exercises for all outcomes. Suggests all three exercises produce low mechanical loads, supporting their safety for musculoskeletal system Aquatic exercise provides reduced load and higher buoyancy, beneficial for late pregnancy	Small sample size of 11 and the CG wasn't matched to the pregnant group; only 3 water-based exercises were tested; the study was only conducted on females between 30-34 weeks of gestation	females not in labour but the study is on labour
61	Forczek, W., et al.	2019	Poland	To investigate how gait kinematics change throughout pregnancy and to what extent it is affected by physical activity level and energy balance	Observational: Longitudinal follow-up study	n=30 pregnant females with single pregnancies; mean age 30.3 (3.4) years - Tested on 3 occasions: P1 -12 gestation week, P2 - 25 gestation week and P3 - 36 gestation week	5-camera video-based motion capture system (Vicon 250; Oxford Metrics Ltd.; Oxford, UK), 120 Hz. 39 infra-red reflective markers were placed according to the Golem set-up.	Kinematic analysis	Walk barefoot at a self-selected speed along a 12m walkway with 1 min intervals between trials. At least 10 gait cycles for each lower limb (20 steps) were analyzed	Walking velocity, cadence, single support duration and stride length; RoM at the ankle, knee, hip and pelvis joints (in the sagittal plane); Size of the BoS was assessed as the ML distance between 1) the ankle markers (IAD, inter-ankle distance between lateral 5th malleolus), and 2) the metatarsal markers (IMD, inter-metatarsal distance)during the double support phase. The former parameter was al…	Joint angle patterns were consistent across sessions, with significant differences in the hip joint and pelvis segment angular movements. For joint angles, the hip showed significantly higher values over the whole gait cycle in 2nd and 3rd trimesters compared to the 1st one. Hip angle significantly increased in P3 compared to P2 during the period of 23– 100% gait cycle (late stance and swing). Th…	This study relied largely on questionnaires to assess recreational activity during pregnancy. Although the PPAQ is reliable, it is subject to self-report bias, so ActiTrainer was used for objective monitoring. No significant effect of energy balance on gait was found, possibly due to accelerometer limitations in capturing full-body movement. Only 20 participants underwent 7-day monitoring due to …	Same population as Forczek et al. 2020 (n=30 pregnant females) females not in labour but the study is on labour
62	Bagwell, J.J, et al.	2020	USA	To compare lower extremity joint loading and muscle activation during over-ground walking between pregnant females followed longitudinally across the second trimester, third trimester, and post-partum with matched, nulliparous females	Observational: Longitudinal follow-up study with non-pregnant CG	n=40 n=20 pregnant females recruited in their 1st or 2nd trimester; age 31.6 (3.4) years, height 167.7 (3.9)cm, mass 73.8 (11.7)kg - Tested on 3 occasions: 2nd (21.0 ± 3.5 weeks) and 3rd trimester (33.0 ± 2.2 weeks) and post-partum (4–6 months) n=20 CG non-pregnant females; mean age 32.1 (4.7) years, height 165.3 (6.0) cm, mass 64.8 (9.7) kg - Tested once	8-camera Qualisys motion capture system (100 Hz); Bertec force plates (2000 Hz); Surface EMG (Delsys Trigno) on erector spinae, gluteus medius, gluteus maximus; Seven successful barefoot gait trials on a 16-m walkway at self-selected speed; EMG processing and mechanical work calculations done in MATLAB; Joint moments and work normalised to pre-pregnancy body mass	Kinematic analysis Kinetic analysis Electromyographic analysis	Participants walked barefoot at a self-selected speed along a 16-metre walkway. Gait velocity was monitored to ensure consistency. Marker data, ground reaction forces, and EMG signals were synchronised and analysed across seven successful trials per session. EMG was amplitude-normalised to each muscle's peak activation during gait	Gait velocity; Hip: flexor/extensor/abductor moments; peak angles – flexion, extension, abduction, adduction, internal/external rotation; Knee: flexor/extensor/abductor moments; peak angles – flexion, extension, abduction, adduction; Ankle: dorsiflexor/plantarflexor moments; peak angles – dorsiflexion, plantarflexion; Trunk: peak angles – flexion, extension, ipsi-/contralateral obliquity and rota…	Hip abductor moments were significantly greater during all pregnancy and post-partum phases compared to controls; Ankle moments and total work increased in 3T; knee moments and work increased post-partum; In 2T, pregnant females showed: Greater negative ankle work, lower hip contribution to sagittal negative work, smaller gluteus maximus activation amplitude; post-partum data indicated persistent…	Pregnant participants were heterogeneous with respect to number of previous pregnancies and method of delivery (vaginal vs cesarean). There are logistical difficulties with recruiting prior to pregnancy. Therefore, a nulliparous CG was used as a proxy for pre-pregnancy gait. Intramuscular EMG and MVIC testing were avoided due to safety concerns in pregnancy
63	Sunaga, Y., et al.	2020	Japan	To analyse changes in motion patterns among prenant females when performing a motion task involving rising from a chair, picking up a plate and walking forward while carrying the plate after turning	Observational: Longitudinal follow-up study with non-pregnant CG	n=16 n=9 pregnant Japanese females; mean age 34.0 (5.6) years, height 159.9 (4.0)cm, mass pre-pregnancy 55.3 (6.2)kg - Tested between 16th and 18th, 24th and 25th, 32nd and 33rd weeks of gestation n=7 CG non-pregnant Japanese females; mean age 29.3 (2.4) years, height 156.5 (5.6), mass 52.4 (7.6) kg - Tested on one occasion	Vicon 3D motion capture system, 100Hz - 35 reflective markers. 4 force plates (Kistler, Winterhur, Switzerland)	Kinetic analysis	A table (67cm height) and a chair (40cm height) positioned on the force plates (FPs); participants rose from chair and picked up two stacked square plates from table, then stepped forward after turning 90 defgrees to the R and walking 3m forward while carrying the plates at a self-selected speed; performed three times	Mean CoPs (trajectory and velocity) and GRFs (medial peak of ML, AP peak of the longitudinal, and 2 peaks of the vertical)	Differences in the CoP displacement for anticipatory postural adjustments, variation in the CoP velocity, and 2nd peak value of vertical GRF during gait initiation were observed between pregnant and nulliparous females. In pregnant females, changes in strategies involving changing direction were observed at gait initiation	Small number of participants
64	Desseauve, D., et al.	2020	France	To assess whether hyperflexion of the thighs, with or without the voluntary correction of the lumbar curve, could approximate the biomechanical features observed in the SqP with the feet lying flat	Observational: prospective comparative study	n=13 Pregnant females; mean age 32.8 (2.8) years, gestation 34.0 (0.7) weeks, BMI 26.0 (0.8)kg/m2	12 camera Optoelectronic motion capture system (VICON, Oxford Metrics, UK), 100 Hz - markers placed on anatomical landmarks according to an adapted version of the Helen Hayes’s marker set - additional markers placed on the pelvis; an antenna fitted with three markers was positioned on the top of each iliac crest. Epionics SqPINE system (Epionics Medical GmbH, Potsdam, Germany), 50Hz; Birthing bed…	Postural analysis	Experimental setting (i.e., not during labor); assume the squat position with feet flat on floor (SqP); lie on a birthing bed, where they're positioned in the gynecological position (i.e. lying on the back with the hip flexed at 90 °, the legs supported by padded foot rests attached to the table), with maximal flexion and abduction of the hips (HSuP position); investigator’s hand placed under the…	Values of the flexion of the plane of the external conjugate on the spine (FLEXs/ec), and lumbar curve, hip flexion and abduction	Hip flexion and lumbar curve did not differ significantly across SqP, HSuP, and H+CSuP. FLEXs/ec and hip abduction showed differences, but post-hoc analysis found no significant hip abduction differences between positions. H+CSuP achieved a pelvic inlet angle closer to perpendicular than SqP. No participants reached the hypothesised optimal position in SqP or HSuP; only subject 9 did so in H+CSuP…	Participants with a voluntary impulse to flatten the back during the assessment of the biomechanical effects involve muscular activation that could have a specific biomechanical impact on the position and movement of pelvic bones; the optimal criteria was too restrictive; the sample included females in their third trimester but not in labour- results should be confirmed in labour; the methodology…	intervention study
65	Desseauve, D., et al.	2020	France	We sought to compare the biomechanical efficiency of the McRoberts’ manoeuvre, with and without thigh abduction	Observational: prospective comparative study	n=23 Pregnant females; mean age 32.7 (2.9) years, gestation 34.2 (3.1) weeks, BMI 26.3 (3,2) kg/m2	12 camera Optoelectronic motion capture system (VICON, Oxford Metrics, UK), 100 Hz; Epionics SPINE system (Epionics Medical GmbH, Potsdam, Germany), 50 Hz.	Postural analysis	Experimental setting (not labour); participants positioned in the lithotomy position, with thighs lying on the stirrups, with a flexion of 90°; medical students performed the McRoberts' manoeuvre (i); participants placed feet lying on the bed and thighs in a neutral position in terms of flexion with a maximal abduction and femoral external rotation; students applied simultaneous maximal flexion o…	Initial and maximum hip flexion, hip abduction, ANGce and lumbar curve; Pelvis angular acceleration, movement duration, time of the initial pelvis movement and time of the maximal pelvis acceleration	Experimental setting (not labour); participants were positioned in the lithotomy position, with the thighs lying on the stirrups, with a flexion of 90°; medical students began to perform the McRoberts' manoeuvre (i); participants then placed their feet lying on the bed and the thighs in a neutral position in terms of flexion but with a maximal abduction and femoral external rotation; students app…	The motion capture methodology couldn't assess the size of the pelvic inlet and dimensions of the pelvis outlet	Same populaion as Desseauve et al. 2019 (n=23 pregnant females)
66	Christensen, L., et al.	2020	Norway	To investigate the influence of both PGP and pregnancy in the 2nd trimester on trunk, pelvic and hip kinematics during the Stork test by comparing kinematics in pregnant females with PGP and non-pregnant females with asymptomatic pregnant females	Observational: Cross-sectional comparative study	n=72 n=25 pregnant females with pelvic girdle pain; mean age 30.9 (2.2) years, height 1.67 (0.07)m, mass 68.7 (8.0)kg, pre-pregnancy BMI 22.6 (2.2) kg/m2 n=23 asymptomatic pregnant females; mean age 31.1 (3.3) years, height 1.67 (0.07)m, mass 67.7 (7.7)kg, pre-pregnancy BMI 22.1 (2.1) kg/m2 n=24 CG non-pregnant females; mean age 31.4 (4.0) years, height 1.66 (0.06)m, mass 63.4 (6.7)kg, pre-pregna…	A 12 camera Qualisys pro-reflex motion analysis system (Qualisys AB, Gothenburg, Sweden), 300Hz; 2 AMTI LG6 force plates (Advance Mechanical Technology Inc., Watertown, MA, US), 1500 Hz.	Kinematic analysis Kinetic analysis	Participants started with feet hip width apart and one foot on each force plate; lift one leg up to 90° hip flexion and maintain a steady position for 2s; 5 R and 5 L trials were completed; Stork test was performed barefoot, legs were lifted alternately and in self-selected speed	Kinematic variables with single leg stance: hip frontal plane angle, hip transversal plane angle; kinematic variables with lifted leg : lifted leg peak hip flexion angle; stance width in neutral stance; speed of leg lift; thoracic frontal plane angle in single leg stance; trunk translation in single leg stance; pelvic frontal plane angle in single leg stance, pelvic translation in single leg stan…	Compared to asymptomatic pregnant females, those with PGP showed 2.1° less hip adduction during SLS, remaining significant after adjusting for pelvic width. Asymptomatic pregnant females had 3.8° less hip internal rotation and 6.3° greater peak hip flexion (lifted leg) than asymptomatic non-pregnant females in crude analysis. After adjusting for pelvic width, only hip flexion remained significant…	Multiple comparisons as numerous tests were performed; small sample size; soft tissue artefacts could have affected the kinematic analysis; the single kinematic variables might not reflect the composite picture of a single leg stance movement
67	Song, Y., et al	2020	China	To investigate the effects between pregnant females and non-pregnant females on foot kinematics during walking using the Oxford foot model	Observational: Cross-sectional comparative study	n=44 n=21 pregnant females; mean age 31.5 (3.04) years, gestation 28 (1.5) weeks, height 161.8 (3.27), weight 63.6 (2.36)kg n=23 CG non-pregnant females; mean age 30.5 (2.86), height 163.2 (2.1)cm, weight 55.4 (2.83)	An 8-camera 3D motion analysis system (Vicon Motion System Ltd., Oxford, England), 100Hz - markers placed on the head, pelvis, lower limbs and feet 2 force plates (Kistler, Switzerland).	Kinematic analysis Kinetic analysis	Walked barefoot across a 10m walkway, with L foot on the force plate; participants walked for 5 minutes for familiarisation and step adjustment; a gait cycle was defined as ipsilateral heel contact twice; five walking trials	Joint angles: Hindfoot (sagittal plane- dorsiflexion and plantarflexion; frontal plane- inversion and eversion; transverse plane- adduction and abduction); hindfoot with respect to tibia (sagittal plane- dorsiflexion and plantarflexion; frontal plane- inversion and eversion; transverse plane- internal and external rotation); tibia with respect to lab (sagittal plane- forward and backward tilt; fr…	No significant timing differences in the support phase. CoPx and CoPy displacement was comparable between NW and PW. PW showed more lateral CoP at H and MF areas and a shift toward the 2nd–3rd metatarsals in late stance. PW had significantly smaller forefoot (FF) plantarflexion at toe-off and early swing, smaller FF inversion at toe-off and early swing, and greater FF eversion in late stance. Rea…	None described
68	Gimunova, M., et al.	2020	Czech Republic	To evaluate pregnancy-related gait changes and the impact of specially designed footwear on kinematic gait parameters throughout gestation	Experimental: Randomised Control Trial	n=41 n=23 pregnant females in experiemental group; mean age 28.94 (3.22), height 167.72 (6.48) cm, mass 65.28 (7.79)kg at 14 weeks gestation. n=18 CG pregnant females mean age 32.25 (3.43), height 169.75 (4.81) cm, mass 65.65 (9.99)kg at 14 weeks gestation Tested at 14 ± 3.1, 28 ± 2.6 and 37 ± 1.25 gestation weeks and after the delivery 28 ± 9.9 weeks post-partum	8 cameras (Basler A602fc) from the Simi Motion System (Unterschleißheim, Germany), 100 Hz - full body marker set	Kinematic analysis	Walk barefoot along a 6m walkway; experimental group were given 2 pairs of special footwear and insoles after the first measurement and had to wear them for at least 3 hours per day	Step cycle time; mean, minimum and maximum values (AP trunk angle, spinal curvature, hip joint angle, knee joint angle R+L); lateral trunk motion	Step cycle time increased during late pregnancy compared to post-partum. Anterior-posterior trunk angle decreased from 27 g.w to post-partum on the R side in both groups. Spinal curvature decreased significantly only in the experimental group. Post-partum, maximal hip flexion increased. At 28 g.w, hip joint angle mean and max values increased, indicating greater extension. Maximal knee flexion de…	All markers were placed on bony prominences; however, in a late pregnancy, those prominences were more difficult to palpate. A small sample size
69	McCrory, J.L., et al.	2020	USA	To examine torso kinematics and step width during gait in pregnant fallers, pregnant non-fallers and non-pregnant controls	Observational: Longitudinal follow-up study with non-pregnant CG	n=69 n=14 Pregnant non-fallers; mean age 29.6 (5.1) years, height 165.9 (6.5), mass in 2nd trimester 76.0 (13.6)kg, mass in 3rd trimester 81.5 (11.0)kg n=15 Pregnant fallers; mean age 29.1 (4.9) years, height 165.8 (6.2), mass in 2nd trimester 72.8 (9.9)kg, mass in 3rd trimester 83.4 (11.6)kg Pregnant females tested in middle of 2nd trimester and middle of 3rd trimester n=40 CG: BMI matched non-p…	An 8 camera movement analysis system (VICON Workstation, VICON Inc., Oxford, UK), 120Hz; 2 force plates (Type 4060, Bertec Corp., Columbus, OH, USA), 1080 Hz.	Kinematic analysis	Walked across 8m runway; at least 5 trials were collected; trials were trial considered ‘good’ if the subject contacted the force plates without any visible alteration in gait mechanics	Frontal plane translations at C7 and L4; position at heel contact of the thorax and pelvis at different planes (sagittal, frontal and transverse plane); RoM during the gait cycle of the thorax and pelvis (sagittal, frontal, transverse plane); step width; stride length; walking velocity	Pregnant fallers showed less thoracic lateral lean in the frontal plane at heel contact compared to pregnant non-fallers and CG; pregnant fallers also showed less thoracic rotational RoM during the gait cycle when compared to pregnant non-fallers; pregnant non-fallers demonstrated greater step width during gait compared to pregnant fallers and CG, but CG had a greater stride length and walking ve…	Static RoM of the thorax and pelvis was not assessed, so flexibility differences between pregnant fallers and non-fallers are unknown. Since falls were reported across all trimesters and some participants fell multiple times, it is unclear if torso biomechanics change post-fall. Kinesthetic awareness, proprioception, and pre-pregnancy waist/hip circumference were also not assessed, limiting insig…	No description of data collection equipment in the paper Same population as McCrory et al., 2011, 2013, 2014, 2014 (n=29 pregnant females)
70	Catena, R.D., et al.	2020	USA	To determine if lower extremity joint kinematic changes are an indicator of walking balance control	Observational: Longitudinal follow-up study	n=23 Pregnant females; mean age 28.5 years, 70.3kg, 169.2cm, BMI 24.6 kg/m2 . Tested in 4 week intervals (±2 weeks) at 18, 22, 26, 30 and 34 weeks gestation	A 10-camera motion capture system (MotionAnalysis Corp.,Santa Rosa, USA), 100 Hz; Force plate (Kistler Inc., Amherst, USA), 1000 Hz.	Kinematic analysis Kinetic analysis	Quiet standing in anatomical position for 10s; walk on a treadmill at a comfotable pace for 60s; quiet laying in anatomical position for 10s on a backboard spanning 2 force plates	Three dimensional hip, knee and ankle angles (average, peak, RoM) Dynamic balance control variables (CoMang: Maximum coronal plane CoM angle around the ankle joint center, CoMv: Maximum velocity of the CoM in the ML direction, CoG5th: The minimum lateral distance of the center of gravity (CoG) to the lateral border (lateral location of 5th metatarsal markers)	Hip extension angle decreased with gestational age. Stance knee flexion increased between weeks 22–34; peak knee flexion during swing increased between weeks 22–30. Ankle sagittal RoM increased in stance (weeks 18–34) and swing (weeks 18–30). Swing hip abduction and average ankle inversion (full gait cycle) increased between weeks 18–34. No loading phase coordination changes were found. Mid-stanc…	Most kinematic measures were sagittal while balance outcomes were frontal, limiting direct interpretation Unable to separate balance control from related constructs like fall efficacy and energy expenditure
71	Valerio, P.M., et al.	2020	Brazil	To describe the influence of type 1 diabetes on pregnant females's postural control.	Observational: Cross-sectional comparative study	n=40 Pregnant females split into 2 groups: n=20 Type 1 diabetes mellitus group (1DMG) diagnosed for at least 5 years; mean gestation 30.35 (3.87), age 25 (0.92) years, BMI 26.71 (5.84) kg/m2 n=20 CG healthy pregnant females; mean gesation 31.15 (3.91), age 31 (4.12), BMI 27.40 (3.0) kg/m2	Digital goniometer, model 10039 (Richmeter - Jiangyin, China) Computerized photogrammetry: Sony Cyber- Shot camera (Sony, Tokyo, Japan) MatScan XL baropodometry system (MatScan Tekscan - South Boston, USA) 20 Hz.	Kinematic analysis Kinetic analysis	Participants underwent ankle RoM testing using a digital goniometer during seated dorsiflexion and plantar flexion. Postural assessment was conducted via photogrammetry in standardised upright stance, with anatomical landmarks marked and analysed from three photographs per position. Balance was evaluated using a baropodometry platform in barefoot stance, with three trials each under eyes-open and…	The assessed variables included ankle RoM; postural angles comprising head protrusion, cervical lordosis, thoracic kyphosis, lumbar lordosis, pelvic anteversion, right knee flexion angle, and right tibiotarsal angle. In the L sagittal plane, L knee flexion angle and L tibiotarsal angle were measured. In the frontal-posterior plane, R+L foot inclination angles were included. Balance variables enco…	Bilateral dorsiflexion and plantarflexion were significantly lower in the 1DMG than the CG. In 1DMG, head protrusion and pelvic anteversion angles were lower, while cervical lordosis, thoracic kyphosis, and lumbar lordosis were higher. AP CoP trajectory and displacement amplitude (open and closed eyes) were significantly greater in 1DMG, indicating poorer balance. No significant correlations were…	Results of the study are limited to pregnant woman affected for type 1 diabetes mellitus pregnant without neuropathy alterations, disorders that hypothetically could produce even worst repercussions on postural control
72	Forczek, W., et al.	2020	Poland	[1] To get further insight into how morphology correlates with the kinematic pattern [2] To investigate how the pregnancy related requirements are met by the pelvis	Observational: Longitudinal follow-up study	n=30 pregnant females with single pregnancies; mean age 30.3 (3.4) years - Tested on 3 occasions: P1 -12 gestation week, P2 - 25 gestation week and P3 - 36 gestation week	5-camera video-based motion capture system (Vicon 250; Oxford Metrics Ltd.; Oxford, UK), 120 Hz. 39 infra-red reflective markers were placed according to the Golem set-up.	Kinematic analysis	Walk barefoot at a self-selected speed along a 12m walkway with 1 min intervals between trials. At least 10 gait cycles for each lower limb (20 steps) were analyzed	Walking speed, cadence, stride length, single support duration, Pelvis RoM	No longitudinal effect of pregnany on stride length, velocity, cadence or single support duration. Pelvis more anteriorly tilted in the 2nd and 3rd trimester compared to 1st trimester.Total excursion of pelvis movement in the sagittal plane increased throughout pregnancy	None described	Same population as Forczek et al. 2019 (n=30 pregnant females)
73	Catena, R.D., et al.	2021	USA	To understand whether there anthropometric changes that correspond with selection of lumbopelvic curvature change during pregnancy, and to determine the biomechanical costs and benefits of gestational lumbopelvic curvature change	Observational: Longitudinal follow-up study	n=20 pregnant females split into 2 groups: n=10 pregnant participants with the greatest increase in lumbopelvic (LP) angle (HighLP) n=10 with the least increase in lumbopelvic angle (LowLP) Tested at 18, 22, 26, 30 and 34 weeks (±2 weeks) gestation	Motion capture system and force plates.	Postural analysis Kinetic analysis	Quiet standing in anatomical position for 10s and then walked on a treadmill at a self-selected speed for 60s	Sagittal plane joint kinematics and kinetics of ankle, knee, hip and L3-L4. Pelvis motions, lumbopelvic angle in sagittal plane	Lumbopelvic angle increased through the 2nd trimester and plateaued in the 3rd trimester. There was no one preferred postural change through pregnancy that accommodates all females, but all females are able to adjust posture appropriately to keep the CoM over the hips. Lumbopelvic angle change as a way to attenuate standing hip moment. No differences between groups in spatiotemporal performance o…	Uniform density assumptions for the thorax and pelvis have not been validated or sensitivity-analysed for pregnant females. Our kinematic inverse dynamics approach has shown <10% error in sagittal ground reaction force estimation, and using individual anthropometry further reduced potential error. Groups were retrospectively classified based on a post hoc median of lumbopelvic change due to the l…
74	Eckland, C.B., et al.	2021	USA	To examine how pregnancy-related changes in torso anthropometry affect sagittal plane anterior reach space (SPARS) and the internal moment requirements at the shoulder and elbow during static and dynamic reaching tasks.	Observational: Longitudinal follow-up study	n=17 Pregnant females; Gestational age: 16 to 36 weeks; Inclusion: Aged 18–45 years, singleton pregnancy, low-risk, free from neurological or musculoskeletal conditions; Participants recruited from the local community via convenience sampling - Tested every ~4 weeks from 16 to 36 weeks of gestation.	Motion capture: 10-camera system (MotionAnalysis Corp.), 100 Hz, 20 markers placed on pelvis, spine, shoulder, and arm segments; Anthropometry: Measured using Campbell20 anthropometer and HM200P stadiometer; Torso posture and depth: Calculated from spinal curvature and front-back distances at multiple torso levels; Joint centres and range: Estimated per ISB guidelines; Static and dynamic internal…	Kinematic analysis Kinetic analysis	Static assessment: Standing comfortably, reach arcs calculated from glenohumeral joint centre to wrist in four torso height levels. Static shoulder and elbow moments measured at minimum and maximum reach distances. Dynamic assessment: Repetitive reach-and-return task performed for 60s at a self-selected pace with both hands, without a physical object. Torso, shoulder, and elbow RoM and joint mome…	Sagittal plane anterior reach space (SPARS) at four torso levels; Torso depth and curvature; Static internal glenohumeral and elbow moments at minimum and maximum reach distances; Torso, shoulder, and elbow range of motion and angular velocity (dynamic); Dynamic joint moments and angular impulse; Trunk flexion (dynamic)	Suggests neuromechanical changes may be more influenced by mechanical loading (weight) than hormones or pain	Pre-pregnancy anthropometric and strength data unavailable; No standardisation of bra type, which may have affected upper torso depth measures; No direct strength or fatigue measurements included in the protocol; Mimicked reach without a physical object, which limits comparison with real occupational tasks; Did not account for changes in physical activity during pregnancy.	Although post-partum data are reported, they are outside the scope of this review and were excluded from synthesis.
75	Zia, A et al.	2022	Pakistan	To compare the pregnant females in their third trimester with the non-pregnant females of same age group to determine the biomechanical changes that occur in pregnancy	Observational: Cross-sectional comparative study	n=210 n=69 pregnant females in 3rd trimester of pregnancy, mean age 27.4 (4.3) years n=141 non-pregnant CG females mean age 26.3 (5.2) years	Iphone® 5s I Handy© level app	Kinematic analysis	Cervical and lumbar flexion/extension ROM were measured in standing using an iPhone® 5s with the Handy Level© app placed at C7 and L4–L5 landmarks. Gait was assessed by having participants walk across a 6×6 ft plaster-coated surface at normal pace. Step and stride lengths were measured with a tape, and walking speed calculated by time and number of steps	RoM: Cervical and Lumbar flexion and extension, Step length, stride length, speed	Reduced RoM at cervical and lumbar spine, a drop in arch height, pronated foot position, a decrease in speed, step and stride length was observed in the pregnant females when compared to the non-pregnant females of the same age group	None described
76	Bagwell, J.J et al.	2022	USA	To compare CoP characteristics during single leg stance between participants during and after pregnancy with nulligravida participants in the presence and absence of visual input	Observational: Longitudinal follow-up study with non-pregnant CG	n=38 n=19 pregnant individuals recruited 1st and 2nd trimester - Tested in 2nd trimester, 3rd trimester, and 4-6 months post-partum n=19 non-pregnant individuals - CG (matched by age and pre-pregnancy BMI) - Tested once	Force plate: (Bertec), 2000 Hz; Motion capture: 8-camera Qualisys system, 100 Hz; 14 mm heel cluster markers; Data processing: Qualisys Track Manager (QTM), downsampled using Matlab v9.5	Postural analysis Kinetic analysis	Participants performed single-leg stance for up to 20s on a force plate, with arms folded and the contralateral leg held off the ground. Trials were performed with eyes open and eyes closed, 3 per side per condition. The mean stance duration was recorded, and CoP data were analysed for: total sway (path length), mean sway velocity, median frequency (frequency-domain), sample entropy (SampEn) in A…	Single-leg stance time (s); Total CoP sway (cm); Mean sway velocity (cm/s); Median frequency (Hz); SampEn AP and ML (unitless entropy); All variables analysed across gestational timepoints and visual conditions	In the 2nd trimester, pregnant individuals showed smaller sway, lower sway velocity, and lower SampEn (AP and ML), suggesting a more rigid and repetitive postural control strategy. In the 3rd trimester, they showed greater median frequency and continued reduced SampEn AP. With eyes closed, sway, sway velocity, and median frequency increased, and SampEn decreased across all groups. Only one signif…	The study did not include pre-pregnancy data. Nulligravida individuals were used as a proxy CG. Psychological factors such as fear of falling were not assessed. Stance limb and contralateral leg positioning were not standardised, increasing variability. No comparisons across trimesters within the same individuals were conducted (between-group focus)
77	Bagwell, J et al.	2022	USA	To compare lower extremity gait kinematics, kinetics (moments, work, and work distribution), and muscle activation between pregnant females with high and low scores for low back and / or pelvic girdle pain (LB/PGP) and across three time points during and after pregnancy	Observational: Longitudinal follow-up study	n=20 Pregnant participants [Age: 31.5 ± 3.5 years; Gestational age at testing: 2nd trimester: 21.0 ± 3.5 weeks, 3rd trimester: 33.0 ± 2.2 weeks, post-partum (excluded from synthesis): 20.5 ± 2.2 weeks] Group classification: High pain (QBPDS ≥ 15): n = 9 and Low pain (QBPDS < 15): n = 11	3D motion capture (Qualisys, 100 Hz), force plates (Bertec, 2000 Hz); Surface EMG (Delsys Trigno, 2000 Hz) on erector spinae, gluteus medius and maximus; Quebec Back Pain Disability Scale (QBPDS); Posterior Pelvic Pain Provocation test; Analysis tools: Matlab for power and EMG analysis; Data normalised to pre-pregnancy body mass	Kinematic analysis Electromyographic analysis Kinetic analysis	Participants walked over a 16m walkway at a self-selected pace (“walk as if you have someplace to be, but you’re not late”). Each session included 7 successful gait trials. Dominant limb kinematics and kinetics were recorded, and EMG captured muscle activation during stance phase. Gait trials were filtered and processed using Visual3D and Matlab to compute joint moments, work, and muscle amplitud…	Peak joint moments (hip, knee, ankle); Total work and % contribution to total work (hip, knee, ankle); EMG: average and peak amplitudes of erector spinae, gluteus maximus and medius; Kinematic angles (pelvis/trunk/hip/knee/ankle); Pain/disability score (QBPDS)	No significant change in neuromechanical variables (EMG or kinematics) across trimesters	Small sample size limits generalisability and statistical power; LBP and PGP not analysed separately despite their different aetiologies; EMG normalised to gait trial max rather than MVCs due to safety concerns; No pre-pregnancy baseline data collected; Surface EMG subject to cross-talk; Heterogeneity in parity and delivery history not accounted for	Although post-partum data are included, they are outside the scope of this review and excluded from synthesis
78	Maslon, A., et al.	2022	Poland	To analyse longitudinal changes in foot loading during gait across pregnancy and explore their relationship with anthropometric changes (e.g. body mass and waist circumference)	Observational: Longitudinal follow-up study	n=30 Pregnant females; Mean age: 30.3 ± 3.4 years; Gestational age at testing: 12 weeks, 25 weeks, 36 weeks - Tested in 1st, 2nd, and 3rd trimesters	Participants completed barefoot walking trials at a self-selected pace on a 6 m walkway, with vertical plantar pressure captured by a FreeMED force platform (400 Hz) at mid-path. Three valid midgait steps per foot were averaged. The foot was segmented into 9 anatomical zones. Foot load indicators—Dynamic Arch Index (DAI), Forefoot-to-Rearfoot Index (FRI), Medial-to-Lateral Index (MLI), and Foot A…	Kinetic analysis	Participants walked barefoot at a self-selected pace on a 6m walkway with the force platform located at mid-path. Data from 3 successful midgait steps per foot were analysed. The platform divided foot pressure into nine regions, and data were used to calculate DAI, FRI, MLI, and foot angle. Each session took place in the morning, and participants wore consistent attire. Anthropometric data were c…	DAI, FRI, MLI, FA and their correlation with anthropometric data: body mass, waist circumference, BMI	DAI increased progressively across trimesters, with a significant rise between P2 and P3 in the R foot, indicating arch flattening. Body mass correlated with DAI in all trimesters (r ≈ 0.44–0.52, p < 0.006), and waist circumference correlated with DAI only in late pregnancy. MLI correlated with body mass in the 1st and 2nd trimesters only. A small but significant increase in foot angle was observ…	No pre-pregnancy baseline for comparison; Did not assess parity effects due to majority of participants being primigravida; Plantar pressure data limited to static foot contacts (no dynamic pressure distribution during full gait cycle); Small sample size, though consistent with prior longitudinal studies in pregnancy; Future studies should include pre-pregnancy assessments and explore postnatal c…	Although post-partum data are included, they are outside the scope of this review and excluded from synthesis
79	Music, H.E., et al.	2023	USA	To determine if upper extremity (arm) motion changes over the course of pregnancy and whether these changes are related to reduced thorax/pelvis rotations or serve as compensation for leg momentum during gait	Observational: Longitudinal follow-up study	n=23 Pregnant females; age 28 ± 4 years years, weight 70 ± 2.1 kg (at 18 weeks gestation), height 169.3 ± 6.72 cm . Tested in 4 week intervals (±2 weeks) at 18, 22, 26, 30 and 34 weeks gestation	Motion capture using a 10-camera system (MotionAnalysis Corp.), 100 Hz, during treadmill walking - 54 reflective markers. Analysis of gait cycle from R heel strike. CoM-based kinematic calculations using segment-specific anthropometry. Angular velocities and projection angles (sagittal for arms/legs, transverse for thorax/pelvis)	Kinematic analysis	Participants walked on a treadmill at self-selected speeds every four weeks from 18 to 34 weeks’ gestation. Gait velocity measured by treadmill speed. Linear regressions used to assess correlation between arm motion and pelvis, leg, and gait parameters	Sagittal plane range of motion (RoM) for arms and legs; Transverse plane RoM for pelvis and thorax; Sagittal angular velocities of arm and leg (flexion/extension); Transverse angular velocities of thorax and pelvis (rotation); Gait velocity (m/s); Correlation coefficients (r²) and regression coefficients (β)	Arm RoM and angular velocity increased progressively from mid to late pregnancy during treadmill walking. These changes were correlated with leg and pelvic motion, suggesting that upper limb movement may compensate for altered gait dynamics. Thoracic and pelvic kinematics remained stable, while gait speed increased slightly. Findings highlight the role of upper limb adjustments in maintaining bal…	Treadmill use limited inter-step speed variability; COM calculations based on volume measurements and equal density assumption; No direct angular momentum calculations due to lack of individual radius of gyration estimation	Although this study includes post-partum data, they are outside the scope of this review and were excluded from synthesis.
80	Casto, E et al.	2024	USA	To quantify differences in asymmetrical lower limb alignment and ligamentous laxity among pregnant women with and without pain and non-pregnant controls, and to assess associations between asymmetry and pain severity.	Observational: Comparative cross-sectional study	n=19 n=10 pregnant females mean age 29.6 (3.0) years, 165.7 (6.6)cm, 72.02 (15.6)kg, split into "pregnant pain" (n=5) and "pregnant no pain" groups (n=5) n=9 CG non-pregnant females mean age 22.0 (1.1)years, 162.7 (4.6)cm, 62.4 (6.4)kg	Biomechanical Asymmetries using: Calipers Inked footprint technique (Aetrex Worldwide, Traneck, NJ) Arch Height Index Measurement System (JAK Tool, Cranbury, NJ) Frontal plane photographs	Biomechanical asymmetry assessment (Pelvic, lower extremity and foot alignment)	Participants underwent bilateral lower limb and foot assessments to determine asymmetry based on absolute R-L differences. Foot width and arch index were measured with callipers and inked footprints; arch height and rigidity indices were obtained from seated and standing measures using the Arch Height Index Measurement System. Rearfoot angle and pelvic obliquity were assessed from frontal plane p…	Foot width (FW), Arch Index (AI), Rearfoot angle (RFA), Pelvic Obliquity (PO), Foot length (FL), truncated Foot length, foot height (FH), Arch height Index (AHI), Arch Rigidity Index (ARI), Arch drop (AD)	No between group differences detected. Trends towards group differences for mean asymmetries in FW, AI and ARI. Effect sizes were large for FW, AI, and ARI. Significant negative correlations between arch index asymmetry and low back pain, foot length asymmetry and lower leg pain, and pelvic obliquity and lower leg pain. Significant positive correlations between foot width asymmetry and knee pain,…	Measurements were taken only during pregnancy, making it unclear whether observed asymmetries were due to pregnancy-specific changes, swelling, or pre-existing differences. Pain was self-reported, and thresholds may vary during pregnancy. The small sample limits generalisability. Although many participants reported some pain, clinically significant pain was limited to a few cases. Notably, all pr…
81	Vatansever, K et al.	2024	Turkey	To investigate the effects of clinical exercise programs on plantar pressure, the gait cycle, and subtalar mobility in healthy pregnant females	Experimental: single-blind, randomized controlled trial	n=101 Healthy pregnant females split into: n=50: exercise group n=51: CG group aged 18–40 years, between 12th and 32nd gestational week	Exercise group: 16 sessions (2/week for 8 weeks) of 45-min supervised clinical exercise, including pelvic floor, core stabilisation, and lower extremity strength and mobility.; CG: instructed to follow ACOG-guided walking (30 min/day, 5 days/week); Pedobarography (Footscan®) for static/dynamic plantar pressure, subtalar joint flexibility (degrees), pain: VAS, physical activity: IPAQ-SF	Kinetic analysis Spatiotemporal analysis	Participants underwent gait analysis using a pressure-sensitive walkway (Footscan®), with static and dynamic plantar pressure measured in standardised barefoot conditions. Subtalar flexibility was recorded in degrees. Walking period and speed were analysed during multistep walking. Pain intensity was rated using VAS. Assessments occurred at baseline and after 8 weeks	Plantar pressure: static and dynamic (forefoot, midfoot, hindfoot, dominant/non-dominant); Subtalar joint flexibility; Gait: walking period (ms), walking speed (km/h); Pain: VAS; Body weight; BMI; Physical activity (IPAQ-SF)	The exercise group had less weight gain (3.9 kg vs 5.7 kg). Significant improvements in: Subtalar joint flexibility (maintained in exercise group; reduced in CG); Static/dynamic plantar pressure (less pressure increase in forefoot/midfoot in exercise group; hindfoot pressure preserved); Walking period (less increase in duration for exercise group); Walking speed (maintained in exercise group; dec…	Edema was not assessed, which may influence plantar pressure results; Lumbopelvic angulation was not measured, though relevant to gait; Pre-pregnancy exercise habits were not documented; Some outcomes (e.g. pain, perceived exertion) were assessed subjectively; Results are limited by sample size and short duration; long-term effects not evaluated	This longitudinal follow-up study presents kinetic data across pregnancy and post-partum. As the scope of this review is limited to the antenatal and intrapartum periods, only pregnancy-related data were extracted and charted. post-partum data are acknowledged but excluded from synthesis.
82	Zurawski, A.L., et al.	2024	Poland	To evaluate the effects of a targeted motor control intervention focused on sternal alignment on spinal alignment, pain intensity, and muscle activity in pregnant females at risk of preterm birth with low back pain	Experimental: Pre–post quasi-experimental (no CG)	n=32 Pregnant females aged 22–30 years. Gestational age: 28–32 weeks. Inclusion: diagnosed with low back pain (LBP) for at least 2 weeks and at risk of preterm birth. Participants were recruited from a hospital outpatient clinic in Poland	Spinal alignment: DIERS Formetric 4D optical scanning system (non-invasive, radiation-free); Saunders digital inclinometer; Muscle activity: Surface EMG (Noraxon DTS 16-channel) on internal oblique, multifidus, rhomboid, serratus anterior, and external oblique; Pain: Numerical Rating Scale (NRS); Pre/post-intervention comparison using Wilcoxon signed-rank test	Postural analysis Electromyographic analysis	Participants stood in a relaxed posture for 30 minutes, then in a corrected posture for 30 minutes following a structured motor control protocol (sternal elevation, scapular retraction, pelvic alignment). EMG data were recorded during both conditions. DIERS scans were taken before and after correction, and pain scores were recorded immediately after each posture. All measurements were performed b…	Sternal and sacral angles (°); Kyphosis and lordosis angles (°); Depth of cervical and lumbar lordosis (mm); Pelvic tilt (°); Muscle activity (%RVC) of: rhomboid, serratus anterior, multifidus, internal/external oblique; Pain intensity (NRS score 0–10)	Postural intervention significantly reduced sternal and sacral angles, cervical and lumbar lordosis, thoracic kyphosis, and pelvic tilt. Pain scores decreased from 5.77 to 2.54 (NRS). Rhomboid activity increased; serratus anterior activity decreased, indicating improved thoracic stability and reduced compensatory strain	No CG, limiting causal inference; Short-term effects only. No long-term follow-up; Homogeneous sample (only pregnant females at risk of preterm birth) limits generalisability; Potential confounders (e.g. physical activity, occupational demands) not controlled; Pain measured only with NRS, future studies could use multidimensional pain assessments
83	Bagwell, J.J., et al.	2024	USA	To compare running biomechanics and trunk/hip muscle activation during the second and third trimesters of pregnancy and post-partum to matched nulligravida females, in order to understand how pregnancy affects running mechanics	Observational: Longitudinal follow-up study with non-pregnant CG	n=16 pregnant females - Tested in 2nd trimester, 3rd trimester, and post-partum n=16 CG matched nulligravida control females Inclusion: Age 19–50, cleared for moderate-intensity exercise, no history of back/lower limb surgery Controls matched by age and pre-pregnancy BMI; also screened for no recent back/lower limb pain Pregnant participants obtained written medical clearance and completed the In…	Motion capture: 8-camera Qualisys system (100 Hz); GRF: Bertec force plates (2000 Hz); EMG: 16-channel Delsys Trigno wireless system on erector spinae, gluteus maximus, and gluteus medius; Marker set included bilateral lower limb joints and key pelvic/trunk markers; Custom Matlab code for EMG processing and Visual3D for inverse dynamics.	Kinematic analysis Kinetic analysis Electromyographic analysis	Participants completed 5–7 successful self-paced running trials on a 16m walkway. A trial was accepted if the dominant foot landed fully on the force plate. EMG, kinematic, and kinetic data were collected for the dominant leg. Pregnant females were tested in the 2nd and 3rd trimesters and again post-partum (4–6 months after delivery). Trunk, pelvis, hip, knee, and ankle motion were analysed, as w…	Kinematic data: Peak trunk, pelvis, hip, knee, and ankle angles in sagittal, frontal, and transverse planes; Kinetic data: Internal joint moments (hip, knee, ankle) during stance; EMG: Peak and average activation amplitude, and % duration of activation of erector spinae, gluteus maximus, and gluteus medius during stance and swing; Running velocity and foot strike pattern	2nd trimester: Trunk contralateral rotation was reduced. Hip flexor moments were smaller compared to controls; 3rd trimester: Greater erector spinae activation, decreased trunk and pelvis contralateral rotation, and reduced duration of gluteus medius and maximus activation; Peak hip flexor moments and GMax/GMed durations were significantly different even after controlling for running velocity; Pr…	post-partum participants were not controlled by delivery method (vaginal vs caesarean); Potential EMG crosstalk and limitations due to surface electrodes; Normalisation to peak activation across trials may limit EMG interpretation; Participants not all regular runners, which may affect generalisability; No within-subject comparisons across pregnancy stages (only between-group comparisons reported…
84	Bagwell, J.J., et al.	2024	USA	To assess whether single-leg standing postural control characteristics are predictive of low back and/or pelvic girdle pain (LB/PGP) during and after pregnancy	Observational: Longitudinal follow-up study	n=19 Pregnant individuals (recruited at 1st or 2nd trimester); Age: 19–50 years; tested at 3 timepoints: 2nd trimester (mean 21.0 ± 3.5 weeks); 3rd trimester (mean 33.0 ± 2.2 weeks); Post-partum (4–6 months after birth; 20.5 ± 2.2 weeks post-partum)	Force plate: Bertec (2000 Hz). Motion capture: 8-camera Qualisys system (100 Hz). A custom MATLAB script processed CoP data for sway, velocity, sample entropy, and median frequency. The Quebec Back Pain Disability Scale (QBPDS) was used to assess pain-related disability.	Balance analysis	Participants completed 3 single-leg stance trials on each leg with eyes open and 3 with eyes closed. Trials were up to 20s long. A motion capture system tracked the contralateral heel, and a force plate recorded CoP data. Sample entropy and median frequency were calculated from the first 9.5s of each trial. Pain-related disability was assessed at each time point with the QBPDS. R+L leg data were …	CoP total sway (mm); CoP sway velocity (mm/s); AP and ML sway range (mm); Sample entropy (SampEn) in AP and ML directions; Median frequency of sway (Hz); Stance duration (s); QBPDS scores (disability %)	In the 3rd trimester, lower total sway and reduced AP sway with eyes closed were significantly associated with higher QBPDS scores (R² = 0.480, p = 0.005). No significant associations were found between balance and pain during the 2nd trimester, post-partum, or under eyes-open conditions. Reduced sway may indicate a more rigid postural strategy, reflecting either limited stability or increased co…	Psychological factors (e.g. fear of falling, balance confidence) were not assessed; Limb and contralateral leg positioning were not standardised, introducing variability; No differentiation was made between low back pain and pelvic girdle pain	This longitudinal comparative study includes both antenatal and post-partum assessments. As the scope of this review is limited to the antenatal and intrapartum periods, post-partum data are acknowledged but excluded from synthesis
85	Daneau, C et al.	2025	Canada	To examine trimester-specific changes in pregnancy-related hormones, trunk neuromechanical characteristics, and clinical lumbopelvic pain (LBPP) status, and to explore associations between these variables	Observational: Longitudinal follow-up study	n=20 Pregnant females (age: 29.8 ± 3.6 years)	Pregnant women assessed once per trimester. Assessments included questionnaires (e.g. PGQ, STarT Back, FABQ, STAI-Y, PCS), weekly VAS scores for LBPP, flexion-relaxation task with EMG and kinematic data collection, and blood sampling for hormone analysis (relaxin, estrogen, progesterone).	Kinematic analysis Electromyographic analysis	Participants completed a standardised trunk flexion-relaxation task (5 repetitions) with simultaneous EMG and 3D motion capture to assess erector spinae activity and trunk/pelvic angles. EMG signals were normalised to submaximal voluntary contractions. Hormone levels were analysed from blood samples taken at each visit. Weekly LBPP VAS scores were collected by text message. All outcomes were eval…	Hormonal levels: relaxin, estrogen, progesterone; Clinical: VAS scores (diurnal/nocturnal LBPP), PGQ, STarT Back, FABQ, STAI-Y, PCS; Neuromechanical: EMG (flexion-relaxation ratios), trunk/pelvic/lumbopelvic angles (max, onset, cessation), FRP timing; Correlations between hormonal, clinical, neuromechanical variables, and weight	LBPP intensity (diurnal/nocturnal), disability, risk of poor prognosis, and avoidance behaviours increased across pregnancy. Pain catastrophising decreased. No significant change in neuromechanical variables (EMG or kinematics) across trimesters. Estrogen levels increased significantly and were positively correlated with disability (1st to 2nd trimester) and diurnal LBPP (2nd to 3rd trimester). W…	Dropout (21.4%) and partial data completion due to COVID-19. Submaximal contractions used for EMG normalisation may increase variability. Blood sample and testing times were not consistent across participants. LBPP intensity lower than typical in literature, possibly due to inclusion of females pain-free in 1st trimester. Results may not generalise to pregnant females with moderate/severe LBPP or…
86	Abedzadehzavareh, Z., and Catena, R.	2025	USA	To determine whether waddling gait during pregnancy is a sign of poor balance or a protective mechanism that enhances balance control and safety	Observational: Longitudinal follow-up study	n=23 Pregnant individuals. Age range: 22–36 years. Gestational age - Tested in 4-week intervals from 18 to 34 weeeks	10-camera motion capture system (100 Hz) and Kistler force plate (1000 Hz) used to track body segment motion and CoM movement. 54 reflective markers followed a modified Helen Hayes marker set. Gait trials on treadmill and static standing trials were recorded. Data processed in MATLAB and analysed using linear regression on beta values of change across gestation	Spatiotemporal analysis Kinetic analysis	Participants were assessed every 4 weeks between 18–34 weeks gestation. Each session included a static balance trial and a walking trial. Spatiotemporal gait variables and CoM motion were extracted. Step width (as % of hip width) served as a proxy for waddling. Four domains were analysed in relation to step width: walking and standing balance, walking energetics, and anthropometrics. Key gait met…	Spatiotemporal: Step width (average and standard deviation), stride length, walking speed; Standing balance: AP CoM excursion and velocity; Walking balance: ML CoM velocity, CoM-ankle angle (frontal), minimum CoG-to-lateral border distance; Walking energetics: Mechanical work (Joules) and energy recovery (%); Anthropometrics: Height, mass, BMI; Variables summarised as beta values representing cha…	No overall trend in step width with gestation. Increased step width and variability correlated with improved dynamic and static balance control, suggesting waddling is a protective strategy, not a symptom of imbalance. No link was found between wider gait and increased mechanical work or reduced energy recovery, challenging prior claims of waddling inefficiency. Gait changes varied between indivi…	Mechanical, not metabolic, energy was measured; waddling was assessed primarily through step width; other features (e.g., pelvic tilt) were not included. Findings may not generalise to all forms of waddling or to pregnant individuals with prostheses
87	Bayraktar, B., et al.	2025	Turkey	To assess the effects of a structured exercise programme on single-leg balance parameters in pregnant females using a pedobarographic platform	Retrospective analysis of a randomised controlled trial	n=101 Pregnant females Mean age: 30.3 ± 4.6 years Gestational age at inclusion: 12–24 weeks Participants were retrospectively categorised into: Group 1: Sedentary controls; Group 2: Moderate exercise group; Group 3: Structured exercise programme (including strength, balance, and flexibility)	Platform: RSscan Footscan® pedobarographic system; Assessment: Single-leg stance balance with eyes open and eyes closed, 15 s per trial.	Kinetic analysis	Participants stood barefoot on the Footscan® platform and performed a 15s single-leg stance test with eyes open and closed. Trials were completed for both legs, with the non-supporting leg held without contact. The structured exercise programme group received supervised weekly training for 12 weeks, while the other groups had varying physical activity levels. Data from these previously collected …	CoP sway distance (mm); Sway area (mm²); Stance duration (s); Measurements under eyes open and eyes closed conditions; Between-group comparisons of balance parameters across activity levels	The structured exercise group (Group 3) had significantly longer stance duration and smaller CoP sway values than both the sedentary and moderate activity groups (p < 0.05); Eyes-closed condition showed greater sway overall, but Group 3 still demonstrated superior balance control; The exercise programme improved postural control even under more challenging (eyes-closed) conditions; Regular partic…	Retrospective study design (exercise programme adherence not monitored prospectively); Potential self-selection bias for physical activity level; No randomisation applied to retrospective group assignment; Study included only low-risk pregnancies, limiting generalisability' Did not include longitudinal follow-up post-intervention	As post-partum data fall outside the scope of this review, post-partum results are acknowledged but not synthesised
